# Supplementary material for: Low ambient humidity impairs barrier function and innate resistance against influenza infection
Source: Proc Natl Acad Sci U S A. 2019 May 13;116(22):10905–10. doi: 10.1073/pnas.1902840116 (PMC6561219; doi:10.1073/pnas.1902840116)
Supplement: Supplementary File [file pnas.1902840116.sd01.csv]

	LEC1	Monocyte	LEC2	CD8 T cell	Fibroblast1	Alveolar Macrophage	BEC	B cells	Neutrophils	Pericytes	Fibroblast 2	CD301+ DC	AT2	LEC3	APC	AT1	Inflammatory DC	NK cells	CD4 T cell	Nonciliated Epithelial	Fibroblast 3	Ciliated Epithelial	Endo/Fibroblast
Xkr4	0	0	0	0	0.002557769	0	0	0	0	0.000855307	0.002404031	0	0	0.003311413	0	0	0	0	0	0	0	0	0
Gm1992	0	0	0	0	0	0	0	0	0	0	0	0	0	0	0	0	0	0	0	0	0	0	0
Gm37381	0	0	0	0	0	0	0	0	0	0	0	0	0	0	0	0	0	0	0	0	0	0.099830628	0
Rp1	0.000372178	0	0	0	0.004774446	0	0.000690875	0	0	0	0	0	0.000760533	0	0.011221284	0	0	0	0	0	0	0.371601005	0.00158987
Rp1.1	0	0	0	0	0	0	0	0	0	0	0	0	0	0	0	0	0	0	0	0	0	0	0
Sox17	1.026590389	0.066221977	1.263040219	0.061488984	0.145617432	0.071767666	0.499705403	0.094287594	0.117043524	0.592051438	0.046056818	0.085657959	0.228059331	0.736256534	0.100488724	0.363158778	0.017452314	0.071068461	0.067053833	0.076154884	0.114562099	0.108046356	0.518625845
Gm37323	0.000977028	0	0	0	0	0	0.000843785	0	0	0	0	0	0	0	0	0	0	0	0	0	0	0	0
Mrpl15	0.337313207	0.278097986	0.46283218	0.314726924	0.361679321	0.355585188	0.408333473	0.358980368	0.086219765	0.392027032	0.253889505	0.381365469	0.173813904	0.377021688	0.324402	0.379435882	0.241703499	0.460111976	0.334087571	0.171874874	0.220755274	0.275150836	0.346587372
Lypla1	0.44037961	0.429001771	0.481601721	0.316809838	0.352237774	0.374703006	0.568177778	0.363873325	0.234582903	0.406670488	0.309640077	0.345963983	0.308282006	0.35630658	0.378564339	0.350394885	0.296930735	0.432858528	0.366809299	0.260975716	0.25162924	0.387264622	0.34645312
Gm37988	0.002082997	0.002569738	0	0	0.009122453	0	0.000573842	0	0	0.00290356	0.00344133	0	0	0.00585096	0	0	0	0	0	0	0	0	0.001462414
Tcea1	0.589020456	0.486457393	0.671549777	0.452189912	0.630754014	0.627848835	0.632946794	0.54999892	0.22199932	0.737549626	0.645236121	0.496015662	0.515004956	0.68218811	0.56489413	0.608787856	0.584672722	0.504325281	0.501910806	0.314220612	0.672804614	0.477913827	0.655563285
Rgs20	0	0	0	0	0	0.001450081	0	0	0	0	0	0	0	0	0	0	0	0	0	0	0	0.051503888	0
Gm16041	0	0	0	0.002691589	0	0	0	0	0	0	0	0.002846604	0	0.017752246	0	0	0	0	0	0	0	0	0
Atp6v1h	0.424680762	0.331239868	0.434470219	0.277522008	0.346070123	0.513096889	0.480541025	0.361814803	0.16851559	0.373223144	0.357040333	0.41045422	0.327588644	0.377439803	0.294709728	0.367747339	0.297888621	0.271750121	0.270803569	0.141564672	0.259181064	0.288462652	0.357396986
Oprk1	0	0	0	0	0	0.003484442	0.001805196	0	0	0	0	0	0	0	0	0	0	0.01058426	0	0	0	0	0
Npbwr1	0	0	0	0	0	0	0	0	0	0	0	0	0	0	0	0	0	0	0	0	0	0.020274965	0
Rb1cc1	0.397181449	0.189791842	0.397361502	0.321284655	0.305035858	0.176187725	0.408795427	0.29422758	0.251585544	0.415199102	0.282890491	0.168423242	0.323672426	0.373503802	0.268919823	0.4728441	0.124223857	0.412370574	0.289974923	0.073999128	0.55790571	0.357464933	0.343253498
4732440D04Rik	0.020165222	0.012876949	0.029573936	0.059592073	0.047907261	0.01708685	0.030347703	0.044029381	0.041603847	0.031225932	0.026929363	0.011923214	0.039529924	0.036323392	0.06351551	0.054502961	0.02469053	0.034435349	0.034091452	0.013170248	0	0.113212275	0.01311303
Fam150a	0.001574815	0.001387924	0.00226199	0	0.001930112	0	0	0	0	0.004157838	0	0	0.046826773	0	0	0	0	0	0	0.037763142	0	0	0
St18	0	0	0	0	0	0	0	0	0	0	0	0.003214367	0	0	0	0	0	0	0	0	0	0	0
Pcmtd1	0.713359044	0.155160372	0.74430013	0.364827568	0.568249966	0.354664339	0.508126937	0.52706377	0.187732946	0.627536431	0.453046831	0.221971047	0.442231591	0.531787149	0.254001486	0.549441368	0.381877322	0.37756942	0.305670413	0.193782149	0.543804991	0.394207741	0.597770686
Gm26901	0.010665586	0.001355486	0	0.011383781	0.008695097	0	0.002147073	0.003401699	0.008446944	0.001559752	0.002435798	0	0.002828517	0.007714839	0.018032447	0.00744686	0	0	0	0	0	0	0.001945132
Gm30414	0	0	0	0	0	0	0	0	0	0	0	0	0	0	0	0	0	0	0	0	0	0	0
Sntg1	0	0	0	0	0	0	0	0	0	0	0.012429974	0	0.000760533	0	0	0	0	0	0	0	0	0	0.002965281
Rrs1	0.227700026	0.095817538	0.24134098	0.247938562	0.524967346	0.31274621	0.159067142	0.35049959	0.042815922	0.205598717	0.594752508	0.179836445	0.141214955	0.251404609	0.094635062	0.190220029	0.072765376	0.223204749	0.196353611	0.11745949	0.445503982	0.285390653	0.273183177
Adhfe1	0.001884529	0.001934279	0	0	0.168793801	0.019955391	0.006647313	0	0	0.016067812	0.118124234	0.01312098	0.027655306	0.009726917	0	0.037716026	0.006020096	0	0	0.028052131	0.05947763	0.161917588	0.059961961
3110035E14Rik	0.00136901	0	0	0	0	0	0.002420768	0	0	0.000674939	0.002138119	0	0	0	0	0	0	0	0	0	0	0	0.004005041
Gm29520	0	0	0	0	0	0	0	0	0	0	0	0	0	0	0	0	0	0	0	0	0	0	0
Mybl1	0.006799914	0	0.004438772	0	0.01059285	0.003429277	0.011147041	0.000751641	0	0.003944908	0.003255912	0.003997372	0.005464232	0.004447131	0	0.003142008	0.005622629	0.015928672	0	0	0	0.007453057	0.010100967
Vcpip1	0.233534322	0.31867662	0.159609487	0.226279106	0.152009514	0.281898749	0.156274401	0.208947673	0.184660532	0.169157092	0.109265646	0.166733897	0.152284538	0.220827356	0.307804513	0.185304724	0.505854611	0.247622748	0.119320704	0.046832187	0.058896381	0.251290176	0.201869624
1700034P13Rik	0.007517631	0.003989568	0.009423783	0.004913932	0	0.00245854	0.002331675	0.005133877	0.012400187	0.001711151	0.008363497	0.012972582	0.006069115	0.004894739	0	0.013311897	0.003899096	0	0.020566997	0	0	0.090505881	0.001623698
Sgk3	0.247899374	0.678751742	0.326425713	0.094375249	0.14038038	0.372652367	0.160402819	0.22268078	0.460741854	0.190879299	0.135613275	0.449415497	0.109130135	0.213692502	0.613540192	0.113089419	0.619757159	0.08795112	0.104917264	0.078813074	0.371385668	0.071011859	0.182985446
Mcmdc2	0.043467653	0.042565174	0.016260107	0.003282954	0.050614951	0.020834694	0.012841475	0.012342182	0.046251126	0.027462007	0.023723543	0.027541441	0.014929152	0.029635478	0.040284071	0.024357	0.021502221	0	0	0.005986101	0.009545427	0.017869393	0.037610473
Snhg6	0.44711039	0.349981267	0.376394604	0.481947392	0.390304649	0.342688309	0.369380429	0.392436459	0.083305621	0.439470317	0.428905896	0.417762323	0.301705195	0.42270306	0.329471512	0.280094107	0.238115381	0.423082571	0.375483058	0.226188305	0.354999897	0.184831178	0.477404063
Tcf24	0.001412155	0	0	0	0	0.009634946	0	0	0	0.013651299	0.007185377	0.002027598	0.019434796	0	0	0.003788767	0	0.016105171	0	0	0	0.002708521	0
Ppp1r42	0.000372178	0.000656597	0	0	0	0.00396606	0	0	0.035072682	0	0.002864959	0.008275725	0.002638621	0	0	0	0	0	0	0	0	0.230361462	0
Gm15818	0	0	0	0	0	0	0	0	0	0	0	0	0	0	0	0	0	0	0	0	0	0	0
Cops5	0.398913696	0.26948496	0.436242383	0.251379377	0.36128312	0.303973555	0.462324913	0.249496435	0.099524732	0.378476478	0.282265281	0.261373022	0.24607347	0.39631497	0.196538357	0.386101076	0.22221013	0.280807007	0.337916064	0.235373814	0.335620521	0.678450708	0.311816094
Cspp1	0.204952292	0.107655924	0.246310245	0.18923729	0.207541765	0.107041259	0.171787106	0.254472979	0.093057644	0.165889816	0.150712989	0.085663815	0.161720715	0.162191381	0.0769965	0.190404315	0.010835675	0.203202333	0.125054196	0.043468104	0.139404309	1.06935429	0.195318873
Arfgef1	0.361894851	0.227655	0.233171913	0.276731524	0.243764787	0.451435882	0.313613972	0.378251178	0.222872524	0.383247751	0.259582413	0.225890118	0.442392098	0.297693851	0.276027753	0.465918581	0.320483487	0.332963454	0.219427685	0.067978213	0.277394429	0.508506479	0.364674763
Cpa6	0	0.0011532	0	0	0	0	0	0	0	0	0	0	0	0	0	0	0	0	0	0	0	0	0.001623698
Prex2	0.858841483	0.111735837	1.080768206	0.105547852	1.334953932	0.114521808	0.524900694	0.135743829	0.184846289	1.424346161	0.914277768	0.143643406	0.594222555	0.972924492	0.15458559	0.773884896	0.062682598	0.152852105	0.126090971	0.202142982	0.563399709	0.169119884	1.139721027
A830018L16Rik	0.002703882	0	0	0	0.003500875	0	0	0	0.007697783	0.001369252	0	0.001536512	0.000744005	0.00182763	0	0.007311182	0	0	0	0	0	0.339884482	0
Gm17644	0	0	0	0	0	0.001028163	0	0	0	0.001443284	0	0	0	0	0	0	0	0	0	0	0	0	0
Gm29663	0	0	0	0	0	0	0	0	0	0	0	0	0	0	0	0	0	0	0	0	0	0	0
Sulf1	0.156605952	0.019932554	0.147708364	0.007318216	0.151020663	0.021696593	0.061801441	0.01167792	0.027396355	0.090584303	0.475295338	0.022839766	0.073338673	0.111996559	0.012469067	0.078752166	0.020535014	0.020823848	0.033645476	0.002371396	0.456233717	0.009502131	0.092337999
Slco5a1	0.002697298	0	0.008866987	0	0.071461262	0	0	0.005212227	0	0.013651562	0.02189186	0.003521726	0.012140994	0.00282339	0.01982263	0.013121178	0	0	0	0.002707505	0.007736109	0.008773972	0.040521312
Gm29283	0	0	0	0	0	0	0	0	0	0	0	0	0	0	0	0	0	0	0	0	0	0	0
Prdm14	0	0	0.002323411	0	0.008181664	0.002670295	0	0	0	0.000814665	0	0	0.001317742	0	0	0	0	0	0	0	0	0	0.001223245
Ncoa2	0.237530521	0.160338607	0.184651173	0.240506512	0.182383598	0.22672889	0.218918888	0.201451208	0.222486712	0.247643987	0.18198398	0.196247002	0.260182522	0.23351197	0.273309381	0.253738777	0.107464707	0.302993632	0.280391261	0.04971379	0.296466075	0.274454381	0.279665745
Gm29570	0	0	0	0.002851474	0	0	0	0	0	0	0	0	0	0	0	0	0	0	0	0	0	0	0
Tram1	0.781386403	0.9306077	0.892980839	0.631230257	0.777914565	0.86073198	0.851383445	0.694294785	0.309965951	0.697622192	0.962000498	0.781330223	0.724280684	0.771116607	0.695802609	0.718087611	0.780275541	1.134358347	0.693148993	0.468906217	0.886199306	0.841447862	0.728450253
Lactb2	0.116042221	0.096406826	0.129016367	0.072039198	0.164142582	0.097510491	0.17245592	0.073425969	0.054281339	0.158675571	0.099623005	0.105886414	0.14756554	0.103088046	0.043719171	0.292337032	0.045912247	0.169732603	0.064963114	0.046121418	0.127157413	0.213504223	0.173658105
Xkr9	0	0	0	0	0	0	0	0	0	0	0	0	0	0	0	0	0	0	0	0	0	0	0
Eya1	0.002710509	0.001047797	0.003129353	0.003658559	0.006907616	0	0.000718958	0.040755428	0.003496697	0.012851711	0	0.009442481	0.071440674	0.001299331	0	0.005925237	0.008908058	0.178892022	0	0.011432545	0	0.01792106	0.002885943
Gm9947	0.001467169	0	0	0	0.020656818	0.001330907	0	0	0	0.004929271	0.026297542	0.000851326	0.00324344	0.001398044	0	0.00130197	0	0	0	0.002858664	0	0	0.007148871
Msc	0.001411544	0.000930325	0	0.003445713	0.029155155	0	0	0	0	0.023111056	0.036814066	0	0.004568433	0	0	0.012717976	0	0	0	0	0	0	0.019280194
Trpa1	0	0	0	0	0	0	0	0	0	0	0	0	0	0	0	0	0	0	0	0	0	0	0
Kcnb2	0.001336515	0	0	0	0.017585447	0	0	0	0	0.004707203	0.006548109	0	0.00495329	0	0	0	0	0	0	0.003330423	0.126682981	0	0.018439626
Terf1	0.190320474	0.044461238	0.236353855	0.141509267	0.146371033	0.076889626	0.183907505	0.165442818	0.051106194	0.151999237	0.112299186	0.084858591	0.06753905	0.115239115	0.033858096	0.0968664	0.017678898	0.21473756	0.145799599	0.057657338	0.238769574	0.063271307	0.13818398
Sbspon	0	0	0	0.000351267	0	0	0	0	0	0	0	0	0	0	0	0	0	0	0	0	0.154501191	0	0
4930444P10Rik	0.00118897	0	0	0	0	0	0.00161899	0	0.003164096	0.000519084	0.003163076	0.004024377	0.002178869	0	0	0	0.004379267	0	0	0.005242547	0	0.424174224	0
Rpl7	2.58807244	3.042190578	2.598233812	3.44966467	2.525954863	2.512953952	2.42503953	3.389733935	1.948497717	2.577574469	2.72238958	2.944072534	2.624370873	2.740001012	2.991083073	2.462333618	2.552643683	3.18016076	2.966012182	2.640981594	2.74785344	2.21229985	2.640660252
Rdh10	0.138346943	0.060567229	0.067994105	0.044779714	0.077561918	0.028317158	0.074865863	0.04259033	0.023646421	0.079114295	0.427897245	0.052311728	0.13352088	0.131151061	0.066781014	0.134908519	0.032408982	0.017311152	0.02641861	0.081909613	0.109590344	0.114204565	0.084851177
Gm28095	0	0	0	0	0	0	0	0	0	0	0	0	0	0	0	0	0	0	0	0	0	0	0
Stau2	0.037414566	0.007109585	0.037072251	0	0.056461378	0.057703867	0.046639316	0.023393375	0.003161017	0.056844582	0.066407036	0.040801869	0.049221545	0.052223086	0.00779511	0.085664061	0.029854895	0.019483577	0	0.005614096	0.082065338	0.034360179	0.074644846
Gm7568	0	0	0	0	0	0	0	0	0	0	0	0	0	0	0	0	0	0	0	0	0	0	0
Ube2w	0.38190025	0.275527581	0.386041902	0.187358268	0.571712634	0.265104333	0.415854105	0.340852685	0.240043868	0.314722923	0.457710941	0.269025769	0.255581011	0.303852668	0.334594827	0.468013289	0.160552645	0.2503053	0.237175976	0.179979371	0.451710777	0.226333842	0.343752835
Tceb1	1.33028023	0.843929464	0.99230087	0.670997796	1.092320317	0.899669058	1.119808937	0.701663599	0.931878579	1.048973649	0.970909796	0.877593428	0.794365915	1.110750766	0.89218332	1.107066943	0.939048306	0.763146866	0.819640344	0.547019494	1.251418299	0.730013556	1.092437196
D030040B21Rik	0.013339224	0.00149818	0.019113125	0.006054438	0.002795154	0	0.006861107	0.005654493	0	0.006016678	0.006640725	0	0.004489674	0.013763504	0	0.006060628	0	0	0	0.001926758	0	0.017342963	0.006131062
Tmem70	0.293489786	0.127186589	0.321315865	0.12434587	0.261648209	0.276494462	0.330153148	0.13519595	0.085303564	0.230650706	0.290925862	0.149315065	0.138632598	0.288327472	0.150394029	0.25788558	0.077692513	0.190189022	0.144744449	0.091777168	0.248030306	0.166393741	0.225773522
Ly96	0.252042671	0.350708732	0.309030745	0.076560977	0.202678051	0.214097069	0.394003895	0.118100956	0.301833118	0.207619598	0.213003368	0.240619022	0.134963701	0.323362526	0.323681216	0.263506499	0.439287645	0.10394659	0.123752302	0.069131607	0.1991516	0.078855228	0.167515721
Gm28376	0	0	0	0	0	0	0	0	0	0	0	0	0	0	0	0	0	0	0	0	0	0	0
Jph1	0	0	0.000805841	0	0.017748867	0	0	0	0	0.006348317	0.019232689	0	0.011892558	0	0	0	0	0	0	0.002448708	0.111024486	0	0.010361716
Gm28783	0	0	0	0	0	0	0	0	0	0	0	0	0	0	0	0	0	0	0	0	0	0	0
Gdap1	0	0	0	0	0	0	0	0	0	0	0	0	0	0	0	0	0	0	0	0	0	0	0.000873732
Gm28784	0	0	0	0	0	0	0	0	0	0	0	0	0	0	0	0	0	0	0	0	0	0	0
Pi15	0.008110949	0.000965981	0.002782699	0.006282791	0.165559039	0.003475487	0	0.005674064	0.006393441	0.030000411	0.250804928	0.003192419	0.034080118	0.009762852	0.011643391	0.024577636	0	0	0	0.006468763	0.23272672	0.003312477	0.066200961
Gm28154	0	0	0	0	0.015995851	0	0	0	0	0.001003247	0.002637376	0	0.004274828	0	0	0.005744006	0	0	0	0	0	0	0.001477595
Gm16070	0	0	0.002591941	0	0	0	0	0	0	0	0	0	0	0	0	0	0	0	0	0	0	0	0
Crispld1	0.004535632	0.002770081	0.025030679	0	0	0	0.002857595	0.00401486	0.004092633	0.008089131	0.042215446	0	0.004524031	0.095004637	0	0.002512829	0	0	0.006047533	0	0.094824168	0	0.006094864
Gm28153	0	0	0	0	0	0	0	0	0	0	0	0	0	0	0	0	0	0	0	0	0	0	0
Crisp4	0	0	0	0	0	0	0	0	0	0	0	0	0	0	0	0	0	0	0	0	0	0	0
Defb18	0	0	0	0	0	0	0	0	0	0	0	0	0	0	0	0	0	0	0	0	0	0	0
Defb41	0	0	0	0	0	0	0	0	0	0	0	0	0	0	0	0	0	0	0	0	0	0	0
Gm29006	0	0	0	0	0	0	0	0	0	0	0	0	0	0	0	0	0	0	0	0	0	0	0
Gm15825	0	0	0	0	0	0	0	0	0	0	0	0	0	0	0	0	0	0	0	0	0	0	0
Tfap2d	0	0	0	0	0	0	0	0	0	0	0	0	0	0	0	0	0	0	0	0	0	0	0
Tfap2b	0	0	0	0	0	0	0	0	0	0	0	0	0	0	0	0	0	0	0	0	0	0	0
Gm28340	0	0	0	0	0	0	0	0	0	0	0	0	0	0	0	0	0	0	0	0	0	0	0
Pkhd1	0	0	0	0	0	0	0	0	0	0	0	0	0	0	0	0	0	0	0	0.003492311	0	0	0
4930486I03Rik	0	0	0	0	0	0	0	0	0	0	0	0	0	0	0	0	0	0	0	0	0	0	0
Gm28653	0	0	0	0	0	0	0	0	0	0	0	0	0	0	0	0	0	0	0	0	0	0	0
Il17a	0.001426112	0.011915094	0	0.048876414	0.004575792	0.00165155	0.003244061	0.001514379	0.028987117	0.003537397	0.001827598	0.004184903	0.002329533	0.001862278	0.00602557	0.007566891	0.007683498	0	1.162111344	0	0	0	0.002905384
Il17f	0.007679477	0	0.002019673	0.007201913	0	0.000820281	0	0	0.009756032	0.001407802	0	0	0.003069822	0.010624383	0	0	0	0	0.381045842	0	0	0.005062433	0.002781994
Mcm3	0.16858581	0.034118437	0.212673737	0.107700414	0.049393572	0.241815176	0.122481039	0.077266186	0.015241751	0.114863108	0.053902026	0.112746058	0.071624944	0.149089725	0.024521676	0.08826132	0.030951954	0.136519247	0.050993874	0.020332413	0.114145293	0.064143857	0.117522342
Gm28065	0	0	0	0	0	0	0	0	0	0	0	0	0.003536687	0	0	0	0	0	0	0	0	0	0
6720483E21Rik	0.001629579	0	0.000466558	0.002152001	0.009222841	0	0.000690875	0	0	0	0	0	0.004373804	0.010488295	0	0.004834826	0	0	0	0	0.039612904	0	0
Paqr8	0.036549325	0.008072361	0.050925105	0.002222302	0.02308095	0.002934958	0.049688012	0.008229916	0.019769442	0.045674237	0.045419677	0.020837237	0.206629589	0.048671622	0	0.112128432	0.003757735	0	0.047220439	0.016861736	0.083375317	0.041899464	0.034995955
Efhc1	0.010944269	0.002134465	0.027517897	0.001151225	0.008346027	0.002023738	0.017536056	0.007152285	0	0.017891236	0.014450074	0.006833811	0.00342451	0.009782559	0	0.013073519	0.003058479	0.006187664	0	0.003127688	0	0.567396167	0.003778652
Tram2	0.188234058	0.098767862	0.162810666	0.035323916	0.124915211	0.059697066	0.173646598	0.120312268	0.01998235	0.161093697	0.176298273	0.069868171	0.072842847	0.143691216	0.084696178	0.130758806	0.067408501	0.067544064	0.052809522	0.008469488	0.137819207	0.017073652	0.166354118
Gm28287	0	0	0	0	0	0	0	0	0	0	0	0	0	0	0	0	0	0	0	0	0	0	0
Tmem14a	0.131017168	0.016789718	0.132140346	0.01810899	0.105255792	0.035960232	0.1322052	0.018398436	0.008472272	0.141506759	0.183202547	0.028287524	0.059118357	0.058040504	0.01791705	0.242663061	0.006145255	0.104010412	0	0.019806838	0.155343289	0.304767272	0.090080661
Gsta3	0.262684575	0.084002649	0.141252888	0.062591787	1.76284941	0.110250952	0.167820761	0.112876805	0.145748554	0.640082831	1.053841089	0.138048728	0.417660651	0.176826152	0.113365596	0.876500938	0.063746878	0.120588729	0.118739271	1.244103426	0.200627732	0.471257267	1.427984282
Gm28836	0	0.002553303	0	0	0.004704572	0	0	0	0	0.001741461	0	0	0.003704372	0	0	0.0016699	0	0.11498657	0.014166329	0	0	0	0
Khdc1a	0.000995567	0	0	0.002182778	0	0	0.000948521	0	0	0	0	0.011607292	0.002804981	0	0	0.001612378	0.006904784	0.739809027	0	0	0	0	0
Khdc1c	0	0	0.001983656	0.001802673	0	0	0.001422104	0	0	0	0	0.003536309	0.00707165	0	0	0	0	0.401984567	0	0	0	0	0.001475769
Khdc1b	0	0	0	0	0	0	0	0	0	0.001410207	0	0	0.002686644	0	0	0	0	0.145838256	0	0	0	0	0.001885848
Kcnq5	0.000326771	0.003921208	0.006890529	0.005742312	0	0	0.00998356	0.028025377	0.005403158	0.254555097	0.001122686	0.003724637	0.03954809	0.008024602	0.006255013	0.044824875	0	0.083799117	0.062792721	0.021449035	0.033561774	0	0.009495326
Gm26580	0.001141439	0.001380111	0.001856213	0.001308654	0.001146884	0.002037196	0.004309922	0.00560615	0.005668702	0.00352503	0.003011361	0.000851326	0	0	0	0.001520818	0	0.015624732	0	0	0.030946893	0	0.001040913
Rims1	0	0	0	0	0	0	0	0	0	0	0	0	0	0	0	0	0	0	0	0	0.035362363	0	0.002704983
4933415F23Rik	0	0	0	0	0	0	0	0	0	0	0	0	0	0	0	0	0	0	0	0	0	0	0
Gm27028	0	0	0	0	0.004523175	0	0	0	0	0	0.001500241	0	0.002006348	0	0	0	0	0	0	0	0	0	0.00183496
Gm29107	0.085537699	0.005542891	0.095707921	0.012108241	0.044530128	0.012396725	0.088188543	0.015460798	0	0.075385814	0.041003409	0.007847008	0.063644979	0.16118003	0.011602409	0.046402357	0.00585357	0	0	0.005626841	0.017006462	0.035503546	0.079088362
Ogfrl1	0.359007804	0.841086661	0.372551372	0.06871935	0.409469391	0.310112913	0.195535233	0.174913878	1.038281761	0.301727009	0.459647377	0.52362358	0.242767607	0.701425948	0.851689765	0.210344174	1.106325766	0.098407792	0.153235834	0.130650524	0.479981599	0.180059693	0.386459229
Gm28822	0	0	0	0	0	0	0	0	0	0	0	0	0	0	0	0	0	0	0	0	0	0	0
B3gat2	0.008828157	0.00383848	0.010551986	0.014864614	0	0.000992561	0.007971026	0	0	0.004533872	0.002044221	0	0.005956347	0.028624643	0	0.003409186	0.005622629	0.017215717	0	0	0	0	0.003566388
Smap1	0.678373732	0.460010607	0.62809565	0.506458367	0.573625547	0.712899758	0.812820396	0.355051226	0.435607751	0.762946104	0.583162899	0.449873654	0.551223637	0.624785746	0.567458627	0.792605488	0.473045434	0.557101386	0.712632187	0.147183529	0.574843104	0.537561663	0.714149691
Sdhaf4	0.329449819	0.19528962	0.408288375	0.236430872	0.303884393	0.331946031	0.476164508	0.309464134	0.108425859	0.31900278	0.304837173	0.202442304	0.26627448	0.392111576	0.206703614	0.388341867	0.141947752	0.266235128	0.268123463	0.225685594	0.213865522	0.737923517	0.320270738
Fam135a	0.154774068	0.015959609	0.129866505	0.018072133	0.108723422	0.056494031	0.109389068	0.025719611	0.005431741	0.145540279	0.09418992	0.026522292	0.095720356	0.125863822	0.046496886	0.122765759	0.016501336	0.019994677	0.037252466	0.048818139	0.135055499	0.136966125	0.145630273
Col9a1	0	0	0	0	0	0	0	0	0	0	0	0	0	0	0	0	0	0	0	0	0	0	0
Col19a1	0	0	0	0	0	0	0	0	0	0	0	0	0	0	0	0	0	0	0	0	0	0	0
Lmbrd1	0.48170764	0.218970002	0.617009909	0.147175477	0.489985577	0.381982584	0.606241145	0.475301591	0.26548028	0.582625085	0.443082748	0.305000934	0.377793954	0.519738381	0.332419239	0.519656882	0.28536658	0.259260283	0.306860373	0.182439427	0.455387949	0.484777431	0.452403984
Gm28237	0	0	0	0	0	0	0	0	0	0	0	0	0	0	0	0	0	0	0	0	0	0	0
Gm29414	0	0	0	0	0	0	0	0	0	0	0	0	0	0	0	0	0	0	0	0	0	0	0
Adgrb3	0	0.001927923	0	0	0	0	0	0	0	0	0	0	0	0	0	0	0	0	0	0	0	0	0
4931408C20Rik	0	0	0	0	0	0	0	0	0	0	0	0	0	0	0	0	0	0	0	0	0	0	0
Gm5524	0	0	0	0	0	0	0	0	0	0	0	0	0	0	0	0	0	0	0	0	0	0	0
Gm597	0	0	0	0	0	0	0	0	0	0	0	0	0	0	0	0	0	0	0	0	0	0	0
Gm9898	0	0	0	0	0.00219488	0	0	0	0	0.000768863	0	0	0.027167374	0	0	0	0	0	0	0	0	0.002402883	0
Phf3	0.367336309	0.289167374	0.383983891	0.531803492	0.360042803	0.368758526	0.336765947	0.54786956	0.186791107	0.411254654	0.307798931	0.291328789	0.366831834	0.380337051	0.418444947	0.367192255	0.181854296	0.578162053	0.376468397	0.095059297	0.452193218	0.632192187	0.341869839
Ptp4a1	0.951106977	1.371992409	0.712711979	0.919944436	1.424902122	1.650353546	0.779477502	0.929023103	1.611026545	0.862683269	1.568260564	1.023791313	1.179724738	0.891569736	1.485030155	0.899858492	1.286384793	1.068762566	1.185542939	0.845137178	1.347356775	0.897748157	1.020785638
Gm29669	0	0	0	0	0	0	0	0	0	0	0	0	0	0	0	0	0	0	0	0	0	0	0
Gm28644	0	0	0	0	0	0	0	0	0	0	0	0	0	0	0	0	0	0	0	0	0	0	0
4931428L18Rik	0.000469392	0	0	0	0	0.006382073	0	0	0.012098963	0	0	0	0	0	0	0	0	0	0	0	0	0	0
Gm29128	0	0	0	0	0	0	0	0	0	0	0	0	0	0	0	0	0	0	0	0.037067351	0	0	0
Lgsn	0	0	0	0	0	0	0	0	0	0	0	0	0	0	0	0	0	0	0	0	0	0	0
Pih1d3	0	0	0	0	0	0	0	0	0	0	0	0	0	0	0	0	0	0	0	0	0	0.003456024	0
Khdrbs2	0	0	0	0	0	0	0	0	0	0	0.001524762	0	0	0	0	0	0	0	0	0	0	0	0
Gm5415	0	0	0	0	0	0	0	0	0	0	0	0	0	0	0	0	0	0	0	0	0	0	0
Gm37724	0	0	0	0	0	0	0	0	0.002049165	0	0	0	0.001499601	0	0	0	0	0.017747199	0	0	0	0	0
Gm37591	0	0	0	0	0	0	0	0	0	0	0	0	0	0	0	0	0	0	0	0	0	0	0
Prim2	0.061632732	0.01461375	0.05018867	0.07527718	0.050906386	0.101241031	0.050338958	0.191172207	0.024809033	0.04379673	0.069032548	0.036470482	0.033283721	0.03474625	0.028466835	0.050851126	0.021578561	0.129261309	0.143658109	0.00482984	0.046554301	0.006093456	0.033606974
Rab23	0.077519811	0.012597594	0.096802149	0.065057996	0.161345168	0.013596885	0.114036774	0.050401474	0.020190531	0.099504423	0.12889125	0.017607131	0.053751365	0.076719336	0.03200943	0.080661562	0.002524452	0.017944396	0.103495636	0.034926925	0.141847767	0.268934327	0.09641209
Bag2	0.114622115	0.012706705	0.103375109	0.03185712	0.060000563	0.013940468	0.053469367	0.011323585	0.007249793	0.068879622	0.075383595	0.039447118	0.044826273	0.093121236	0.012121617	0.080771692	0.013436387	0.005670467	0.023091661	0.111353816	0.057620301	0.424483038	0.054687826
Zfp451	0.123387948	0.116758134	0.155163676	0.157242291	0.190148191	0.282228189	0.149827208	0.120719728	0.037825921	0.17130464	0.175376739	0.129356856	0.136162547	0.17329672	0.125680385	0.148384347	0.123894122	0.153980412	0.02207819	0.052387217	0.207806661	0.155213881	0.175165019
Bend6	0.001086296	0.003367198	0.00100487	0.005426758	0.000822031	0.118998562	0	0	0.0048182	0	0	0.014352857	0.001289437	0	0	0	0.008863538	0.027875318	0.011466043	0.009314107	0	0	0
Dst	0.694142047	0.079032618	0.664065146	0.087834603	0.549130386	0.849860927	0.631090168	0.111185239	0.116837073	0.761901695	0.485759019	0.320888389	0.603743683	0.859949494	0.060968738	0.558063647	0.054861915	0.140908437	0.257417749	0.196462867	0.980433595	0.371340314	0.766705276
Gm37958	0	0	0	0	0	0	0	0	0	0	0	0	0	0	0	0	0	0	0	0	0	0	0
Gm37233	0.016077689	0.002150401	0.019863137	0	0.004495246	0.013266755	0.017001917	0	0	0.013524424	0.006690206	0.009889397	0.003602732	0.030462042	0.011238119	0.010362998	0	0.013826277	0.008136602	0	0.035413713	0.003312477	0.015635579
Ccdc115	0.292104773	0.239754701	0.378100726	0.205933439	0.2119138	0.531918409	0.407414071	0.238681679	0.137209262	0.244095434	0.178922391	0.239918068	0.16894534	0.222095579	0.172665168	0.247248321	0.141048138	0.307326666	0.14463969	0.080915114	0.172885804	0.16370868	0.231496526
Gm28306	0.000490704	0.001754236	0	0.00233109	0	0.001797742	0.002494855	0	0	0	0.000783017	0.003933714	0	0	0	0	0	0.016172371	0	0	0	0	0
Imp4	0.337024485	0.228617989	0.349676265	0.324672973	0.268538705	0.370042686	0.375369021	0.343746612	0.125544	0.312753655	0.23001314	0.287632128	0.222624156	0.293403245	0.218738888	0.323376196	0.15903722	0.337925271	0.341549442	0.105377064	0.319482054	0.232440277	0.292536567
Ptpn18	0.633844832	1.976136802	0.672466181	2.054961673	0.288045882	0.663573082	0.487704189	1.674028576	1.220709408	0.570578272	0.249082997	1.468883898	0.477630602	0.68138243	1.590749361	0.46434638	1.368642536	2.167972015	1.900662678	0.345384232	0.478189456	0.401291959	0.51450924
4930568A12Rik	0.002795295	0.010105895	0	0.005541697	0	0	0	0.008870275	0.004565426	0	0	0	0.002514888	0	0	0	0.006904784	0	0	0	0	0.021523796	0
Prss39	0	0	0	0	0	0	0	0	0	0	0	0	0	0	0	0	0.004302703	0	0	0	0	0	0
Cfc1	0	0	0	0	0	0	0	0	0	0	0	0	0	0	0	0	0	0	0	0	0	0	0
Prss40	0	0	0	0	0	0	0	0	0	0	0	0	0	0	0	0	0	0	0	0	0	0	0
1700101I19Rik	0	0	0	0	0	0	0	0	0	0	0	0	0	0	0	0	0	0	0	0	0	0	0
Amer3	0	0	0	0	0	0	0	0	0	0	0	0	0	0	0	0	0	0	0	0	0	0	0
Arhgef4	0.005612739	0.007126975	0.005429199	0.025019541	0	0.037936501	0.000857013	0.010559069	0.013128619	0.001036433	0.000597138	0.014496302	0.014828914	0.00558554	0.016100452	0.011910189	0	0.021320224	0.034879495	0.016198932	0	0.053108137	0.003123613
Gm38336	0.005674096	0	0.006049066	0.007177348	0.00517534	0.011100102	0.003264467	0	0.008596591	0.007667911	0.001780844	0.006377521	0.011419549	0.017568144	0.006611673	0.007943018	0.01566232	0	0.024408542	0.007437013	0	0	0.003682256
Fam168b	0.411356168	0.27741137	0.358036716	0.359356754	0.366434889	0.697189071	0.355761726	0.452175617	0.246290312	0.533012905	0.368579196	0.435909042	0.426791175	0.383843867	0.363771295	0.506556695	0.204097717	0.430418797	0.424381964	0.163867147	0.212855172	0.372199684	0.422740126
Plekhb2	0.204894324	0.21166688	0.193239285	0.172988873	0.112770439	0.896172787	0.190180726	0.178894334	0.144717752	0.179666263	0.114829475	0.343385744	0.420970584	0.264424938	0.254431385	0.472145934	0.355395308	0.155366348	0.509456901	0.067815029	0.156645635	0.2369424	0.146955973
Gm37068	0	0	0	0	0	0	0	0	0	0	0	0	0	0	0	0	0	0	0	0	0	0	0
Gm28415	0	0	0	0	0	0	0	0	0	0	0	0	0	0	0	0	0	0	0	0	0	0	0
1110002O04Rik	0	0	0.002081659	0.001097825	0	0	0	0	0	0.000768863	0.010683417	0	0	0	0	0	0	0	0	0	0	0	0.012012631
Gm37146	0	0	0	0	0	0	0	0	0	0	0	0	0	0	0	0	0	0	0	0	0	0	0
Gm33222	0	0	0	0	0	0	0	0	0	0	0	0	0	0	0	0	0	0	0	0	0	0	0
4930535G08Rik	0	0	0	0	0	0	0	0	0	0	0	0	0	0	0	0	0	0	0	0	0	0	0
Hs6st1	0.064366782	0.126953941	0.056815414	0.04710109	0.077139515	0.419268889	0.05065354	0.126391471	0.060861874	0.101965694	0.125521823	0.141614392	0.133151698	0.063227677	0.296585486	0.154807535	0.092619033	0.074846409	0.083050262	0.026221546	0.161397913	0.189097817	0.087111451
Gm37335	0	0	0	0	0.00304782	0	0	0	0	0	0	0	0	0	0	0	0	0	0	0	0	0	0
Gm33280	0.003767714	0.001746188	0	0.002549773	0.003194952	0	0.001025684	0	0	0.002213332	0	0.007202578	0	0	0	0	0	0.020215614	0	0	0	0	0
Uggt1	0.179461609	0.195509331	0.203163409	0.166958257	0.202778314	0.314465212	0.200599598	0.200431328	0.088582354	0.258468915	0.203808605	0.245265991	0.239905101	0.211721359	0.222626599	0.297097454	0.087224292	0.241470675	0.235464029	0.039741801	0.215348448	0.361539369	0.263801825
Neurl3	0.692803021	0.570424089	0.426641324	0.766777781	0.186026312	0.185825539	0.413858479	0.727438921	1.001410957	0.516002945	0.120961403	0.547946567	0.402301114	0.854053288	0.832812044	0.380131259	0.731974692	0.905391167	1.000938168	0.151349525	0.07638422	0.178094	0.5277076
Arid5a	1.622188054	0.712881	0.691537407	0.937367874	0.691206208	0.313739481	0.894529494	0.774921322	0.925231704	1.036305389	0.645778563	0.693680212	0.865018401	1.233111171	0.523726913	0.928419326	0.986376695	0.765839543	0.838965357	0.400334881	1.478671092	0.380256249	1.169327742
4930403P22Rik	0.397688626	0.027171788	0.204968957	0.067096727	0.396471855	0.009228888	0.186489288	0.064412717	0.054846893	0.3110896	0.190118766	0.029329359	0.154521495	0.378972744	0.021430248	0.210201579	0.017756883	0.038964327	0.044745748	0.006649792	0.407415107	0.054715514	0.439030649
Kansl3	0.353130042	0.17656744	0.306829066	0.279372865	0.22626955	0.133608178	0.315210671	0.346068954	0.083065376	0.326616993	0.169896765	0.17591378	0.222111966	0.296325675	0.229116103	0.303944131	0.305567075	0.291215379	0.271971323	0.061928071	0.217039121	0.397973986	0.301201575
Fer1l5	0.005455061	0	0	0	0.002812024	0	0	0.000670895	0.000591585	0.009453898	0.011218364	0	0	0.024067776	0	0	0	0	0	0.002624709	0	0	0.020420728
Lman2l	0.114650417	0.131382514	0.158131387	0.131586783	0.033168715	0.104402622	0.15007116	0.233383293	0.08737829	0.154196501	0.04934249	0.196912924	0.175641122	0.134346849	0.122306106	0.256319982	0.157433054	0.132464089	0.091049094	0.051191041	0.181056329	0.306901589	0.053720352
Cnnm4	0.110530898	0.150871269	0.026555594	0.063813983	0.059572925	0.161412765	0.040851364	0.087161268	0.120554471	0.061263	0.05368831	0.090963731	0.07558357	0.063492945	0.307196563	0.100799294	0.164661771	0.124563306	0.026172989	0.019701844	0.147371834	0.140428644	0.063812507
Cnnm3	0.095240855	0.034911449	0.098497779	0.072795547	0.137742785	0.118751257	0.113572641	0.029250264	0.006688024	0.116915713	0.06872503	0.046118899	0.102049516	0.093543614	0.028567871	0.138228759	0.009110717	0.053318837	0.14718891	0.034187833	0.117894109	0.095373338	0.119912588
Gm38033	0.002675343	0	0.003659568	0.004027756	0.002812024	0	0.001206504	0	0	0.006799972	0.001658075	0	0	0	0	0	0	0	0	0	0	0	0.001479106
Ankrd23	0.000806236	0.001566948	0.001421973	0	0	0.014531251	0.004399081	0.002495123	0.002144053	0.001623595	0.002547845	0	0.002397722	0	0	0.001622856	0	0	0	0	0	0.006155213	0.003212065
Gm43543	0	0	0.001421973	0.002495783	0	0	0.000517988	0	0	0.000793002	0	0	0	0	0	0	0	0	0	0	0.035413713	0	0.00184259
Ankrd39	0.164090637	0.070563567	0.166733283	0.092670492	0.183986462	0.112648273	0.152600734	0.103238173	0.027638565	0.159532286	0.196355839	0.082183829	0.096453379	0.186539646	0.128356856	0.192030324	0.04445966	0.164865036	0.229548246	0.045695619	0.13192309	0.227951257	0.151301647
Sema4c	0.453315092	0.04443649	0.306696775	0.041529621	0.198870035	0.043616791	0.191131702	0.044096109	0.047815473	0.500691427	0.216068237	0.144915477	0.27892428	0.343619108	0.04238023	0.284667668	0.018258924	0.128990491	0.108071836	0.084453784	0.39031332	0.077485661	0.362932773
Fam178b	0.003009979	0.00210677	0.012766245	0.005847494	0.019102695	0.00123937	0	0.00467824	0.003047837	0.008861456	0.020905458	0.012299523	0.188059055	0.011407766	0	0.003716363	0	0.018387062	0	0.012111378	0	0.021523796	0.003734104
Cox5b	1.469059843	1.697510138	1.513319925	1.310716355	1.36583724	1.617263619	1.587419162	1.30988655	1.147517165	1.411181254	1.377371454	1.485016865	1.262037664	1.46204514	1.473411955	1.542282424	1.68608657	1.787737278	1.403861249	1.102406429	1.325095761	1.484635223	1.438147153
Actr1b	0.419742806	0.175448967	0.433875477	0.259550603	0.396624147	0.271604115	0.469915728	0.307895519	0.138118283	0.45671795	0.339602952	0.262515966	0.407343598	0.450745956	0.115069478	0.409901375	0.156603114	0.312429232	0.356196332	0.212944729	0.457449124	0.356704005	0.40760093
4933424G06Rik	0.000502308	0.001996229	0.001271318	0	0	0	0.005250248	0	0	0.004316694	0	0	0.000945286	0	0	0	0	0	0	0	0	0	0.001635782
Gm33533	0.001349449	0	0	0	0	0	0	0	0	0	0	0	0	0	0	0	0	0	0	0	0	0	0.00171835
Zap70	0.032213224	0.007330133	0.030644386	0.417050505	0.014476394	0.013202015	0.015726031	0.019248976	0.009791152	0.031875102	0.017251098	0.001979142	0.014274878	0.038479485	0.002745086	0.014672928	0.017816386	0.350626403	0.875097974	0.009579062	0	0.193716825	0.02226756
Tmem131	0.149660141	0.441266779	0.124222879	0.105845803	0.148465687	0.375568862	0.132510726	0.151541499	0.166816608	0.219754738	0.202643446	0.263611618	0.246128636	0.202300533	0.558513183	0.176236653	0.516851762	0.2214686	0.187982441	0.027896307	0.229212357	0.389740693	0.228507567
Vwa3b	0.000337125	0.00548332	0	0.001598394	0	0	0	0.004979495	0.002405454	0	0.004529026	0.002431367	0.001822052	0	0.022988172	0	0.01934184	0	0	0	0	0.159147724	0
Gm37020	0	0	0	0	0	0	0	0	0	0	0	0	0	0	0	0	0	0	0	0	0	0	0
Cnga3	0	0	0	0	0	0	0	0	0	0	0	0	0	0	0	0	0.005143288	0	0	0	0	0	0
Inpp4a	0.172965195	0.174981716	0.153587032	0.141338168	0.143639873	0.130206293	0.190557572	0.111845399	0.167991155	0.199353735	0.144443268	0.246051576	0.172926473	0.209063567	0.237188858	0.164906225	0.105822781	0.125371998	0.139500175	0.064271313	0.286779983	0.297064812	0.18154385
4930439A04Rik	0	0	0	0	0	0	0	0	0	0	0	0	0	0	0	0	0	0	0	0	0	0	0
Coa5	0.199833434	0.336488872	0.2578035	0.241686131	0.198672018	0.515774032	0.177573442	0.263620747	0.257498482	0.25011168	0.181311256	0.346836085	0.280917533	0.191392894	0.333483736	0.237377344	0.658442745	0.343833995	0.23658722	0.077569738	0.109931968	0.144565005	0.227405089
Unc50	0.570184294	0.332139039	0.645517529	0.318015465	0.599438388	0.383200059	0.656516978	0.38957958	0.32113436	0.610134198	0.47732119	0.297252953	0.360007061	0.552256172	0.41368061	0.665609564	0.370473458	0.403910419	0.414842594	0.224360502	0.614925484	0.343641112	0.550791333
Mgat4a	0.023407243	0.079442063	0.018328122	0.140260937	0.056852271	0.288414853	0.010345379	0.196209987	0.232856402	0.036923644	0.109647559	0.170041191	0.054137248	0.143053389	0.107350476	0.042473619	0.282073231	0.134905531	0.209159973	0.037995427	0.063879005	0.138264512	0.038568908
2010300C02Rik	0.008304141	0.001257518	0	0.019853602	0.003441013	0.001328825	0.001206504	0.002690452	0.006701598	0.005526403	0.005958404	0	0.027861174	0.004092595	0	0.057524776	0	0.073994763	0.179160951	0.01625559	0	0.414413589	0.003004464
4930556I23Rik	0	0	0	0	0	0	0	0	0	0	0	0	0	0	0	0	0	0	0	0	0	0	0
Tsga10	0.041220359	0.064933895	0.044950664	0.019309243	0.068614688	0.029716897	0.050885964	0.037962628	0.048936702	0.052386134	0.034027741	0.046597175	0.036110287	0.035947546	0.079513124	0.051066944	0.06737844	0.10675355	0.033916227	0.008637891	0.041899719	0.454866007	0.053763816
Gm26805	0	0	0	0	0	0	0	0	0	0	0	0	0	0	0	0.001651282	0	0	0	0	0	0	0
Lipt1	0.002373729	0	0.018346228	0.001888161	0.005323242	0.004938001	0.007689641	0	0	0.003349857	0.027896341	0	0.008614274	0.001151416	0	0.004003334	0.013110393	0.004027664	0	0	0	0.019479394	0.001110956
Mitd1	0.392800945	0.284319132	0.364502262	0.351309229	0.238403764	0.327869981	0.319801761	0.2253154	0.457877906	0.316077712	0.251004504	0.122305834	0.187241208	0.372527003	0.275789809	0.265501537	0.712139426	0.236339854	0.083590369	0.19643814	0.317979981	0.230283087	0.287039901
Mrpl30	0.698479087	1.201271729	0.670057194	0.92906585	0.767409988	0.861727987	0.715614079	0.950721849	0.645386474	0.75389566	0.818580777	0.75193355	0.688419803	0.672366523	0.871393841	0.761624698	1.262690127	0.946541142	0.67826287	0.757878	0.651091684	0.6921362	0.738164709
Lyg2	0	0	0	0	0	0	0	0	0	0	0	0	0	0	0	0	0	0	0	0	0	0	0
Gm15457	0	0	0	0	0	0.002003151	0	0.004248997	0	0	0	0	0	0.012374313	0	0	0	0	0	0	0	0	0
Lyg1	0	0	0	0	0	0	0	0	0	0	0	0	0	0	0	0	0	0	0	0	0	0	0
Txndc9	0.548686482	0.433474357	0.555612351	0.320537125	0.520417681	0.547096296	0.566855797	0.435475276	0.248268092	0.501275033	0.43493488	0.392460658	0.357744124	0.511044032	0.448185403	0.567675332	0.581432559	0.529074825	0.190981597	0.27042345	0.404531713	0.474377611	0.464745721
Eif5b	0.78136243	0.535403128	0.769564002	0.633490207	0.729774465	1.063084379	0.733253945	0.816963419	0.233270495	0.863253728	0.694859322	0.650958162	0.694491841	0.786962466	0.559596426	0.877390581	0.419792133	0.719773461	0.614220513	0.267881467	0.586096731	0.627458944	0.800833899
Rev1	0.109379356	0.036816779	0.076414505	0.055867511	0.099102507	0.062897484	0.067457321	0.091053332	0.034812661	0.102687372	0.108884068	0.040521791	0.086369153	0.098943544	0.025783701	0.077095211	0.038465119	0.064487553	0.020244098	0	0.102418346	0.10975714	0.078211412
Gm5099	0	0	0	0	0	0	0	0	0	0	0	0	0	0	0	0	0	0	0	0	0	0	0
Aff3	0.191956004	0.037183889	0.181147229	0.123725585	0.044927697	0.037312707	0.438491098	0.303913065	0.049225991	0.270188514	0.066227062	0.068911049	0.129647559	0.166449145	0.023473704	0.210256334	0.01181276	0.104233282	0.066185035	0.020086529	0.092511554	0.059361684	0.197797545
Gm16150	0.000285535	0	0	0	0	0	0.000555496	0	0	0	0	0	0.000985432	0	0	0	0	0	0	0	0	0	0
Gm16151	0	0	0	0	0	0	0.002095673	0	0	0	0	0	0	0	0	0	0	0	0	0	0	0	0
Gm16152	0.246506047	0.01114631	0.157707402	0.1261483	0.041992985	0.014395595	0.521386087	0.368159828	0.013183138	0.09689007	0.034965325	0.034955636	0.024009644	0.100998666	0.004382687	0.050787362	0	0.046921116	0.017577137	0.027371041	0	0.00566076	0.128144061
Lonrf2	0	0	0	0	0.002832295	0.001674344	0.001010251	0	0	0.00449443	0.008474894	0	0.004012843	0	0	0	0	0	0	0	0	0	0.00117803
Chst10	0.007239969	0.007575434	0	0.064912866	0.013025808	0.001328825	0.002585164	0.199307923	0.006632143	0.010192022	0.015416672	0.017521938	0.005627045	0.008401372	0.006052167	0.009955614	0.00324577	0.031305183	0.07841049	0	0.02006512	0	0.004699491
Gm37707	0	0	0	0	0	0	0	0	0	0	0	0	0	0	0	0	0	0	0	0	0	0	0
Nms	0	0	0	0	0	0	0	0	0	0	0	0	0	0	0	0	0	0	0	0	0	0	0
Pdcl3	0.756430428	0.294064777	0.770601155	0.263357161	0.569553011	0.438404682	0.640156377	0.296260753	0.294348775	0.757986804	0.473613721	0.359201494	0.476178429	0.672169968	0.273984577	0.732845898	0.424378836	0.410615226	0.308164891	0.297144584	0.565641717	0.302173853	0.671878964
Gm37821	0	0	0	0	0	0	0	0	0	0	0	0	0	0	0	0	0	0	0	0	0	0	0
Npas2	0.000372178	0.002903862	0.004700423	0	0.053064873	0.002686342	0.006379236	0.001727955	0.002543901	0.012944875	0.052636419	0.003429374	0.077190786	0.013533364	0	0.01803369	0	0	0	0.006806928	0.115402594	0.168991716	0.029274263
Rpl31	2.855270818	3.11582161	2.811115639	3.540354447	2.623879245	2.71872154	2.849720791	3.427221583	1.990296306	2.794866293	2.850965124	3.168068554	2.721319685	2.972572336	2.969501341	2.699765392	2.599588004	3.100129371	3.134918442	2.834720739	2.824891946	2.333067964	2.86173081
Tbc1d8	0.192767647	0.107732643	0.152149832	0.011114001	0.034188157	0.027487503	0.240580914	0.037392733	0.082295016	0.131721359	0.036152176	0.361666894	0.164742987	0.166730628	0.259165502	0.149242489	0.190202646	0.042277487	0.046174498	0.064887451	0.039487083	0.189252885	0.180344377
Cnot11	0.168708102	0.10112539	0.188331088	0.151384427	0.16532218	0.136531542	0.226398781	0.151338331	0.054650492	0.175056135	0.140560112	0.12023991	0.117568578	0.157579598	0.150260802	0.201640006	0.155056036	0.207317823	0.089499435	0.024010485	0.123815742	0.135216838	0.159934381
Rnf149	0.220683303	1.836395853	0.238489885	0.348724892	0.281679295	1.2031931	0.167128709	0.268577154	2.263985393	0.305962628	0.363331667	0.751314033	0.421596982	0.228541824	1.855394111	0.369028699	1.562347137	0.322601794	0.448481795	0.172508622	0.320892754	0.639180513	0.280961909
Creg2	0	0.017157444	0.001956787	0	0	0.032160182	0.00055918	0	0.010715294	0.00056981	0	0.004905185	0	0.002248961	0.004418362	0.001954596	0.005482476	0	0	0.002138241	0	0.014216962	0
D930019O06Rik	0	0.001411902	0.000914416	0	0	0.008162524	0	0.00382739	0.001585102	0	0	0	0	0	0	0	0	0	0	0	0	0	0
Rfx8	0.006319025	0	0.014938145	0	0	0.000930308	0.003270895	0	0	0.004221459	0.001145344	0.001318693	0.004328728	0	0	0	0.004523955	0.00926966	0	0	0	0.002762714	0.001903211
Gm3646	0	0	0	0	0	0	0	0	0	0	0	0	0	0	0	0	0	0	0	0	0	0	0
1700066B17Rik	0.002834401	0.001764566	0	0	0	0	0	0	0.002909107	0	0	0.002819743	0	0	0	0	0	0	0	0	0	0	0
Map4k4	0.833616928	0.800204428	0.759418746	0.516823634	0.522416257	0.295260393	0.590691978	0.350189821	0.358313069	0.778425295	0.584298681	0.908672146	0.618679215	0.803586467	0.957157046	0.595943215	0.618632916	0.453783583	0.587015209	0.164011514	0.367058187	0.33683118	0.790347437
Il1r2	0.086853746	0.428591248	0.10086669	0.115563787	0.078467484	0.126087626	0.087010249	0.152374574	2.391472268	0.089508931	0.129716913	0.575260813	0.059237714	0.103286163	0.297596468	0.076903115	0.700450538	0.095089597	0.051894927	0.207538561	0.21895423	0.172552749	0.066358204
Gm16894	0	0.0147818	0	0.001486803	0.003122013	0.001478645	0.00505916	0	0.001866493	0	0.001861258	0	0	0	0	0	0.013852674	0	0	0	0	0	0.003118784
Il1r1	0.096205264	0.022950866	0.085352913	0.02411635	0.256603153	0.029113115	0.123512428	0.013832405	0.037700833	0.161143312	0.51532654	0.032175046	0.184357764	0.172710246	0.010859394	0.150719631	0.01093506	0	0.343437275	0.029853909	0.064845355	0.291042994	0.198059455
Il1rl2	0.00688283	0.002561459	0.017110446	0.015697975	0.049552748	0.136840227	0.026778712	0.004200922	0	0.034322861	0.123718102	0.045459856	0.019478087	0.010619465	0.009731395	0.01856988	0.007711072	0.04227484	0.017092271	0.007012599	0	0.052304812	0.024549544
Il1rl1	0.002573034	0.003159857	0	0.065923294	0.01345378	0	0.004523844	0.003662364	0.035904157	0.001594099	0.003648059	0.111028414	0.004867892	0	0	0.014282714	0	0	0.680828343	0	0	0	0
Il18r1	0.034809936	0.014849632	0.024989228	0.253298628	0.038096788	0.020814863	0.027747261	0.03660404	0.065977014	0.051087752	0.187073138	0.055793776	0.434145267	0.037193948	0.043671668	0.859498432	0.038571381	0.584319352	0.864717911	0.175274857	0.022660162	0.95488235	0.033503395
Il18rap	0.00976357	0.044590557	0.010279725	0.12674702	0.02582206	0.020944877	0.004254095	0.028934689	0.425408977	0.007699765	0.006806794	0.037661668	0.033484322	0.02117445	0.023617493	0.013650771	0.069121417	0.900280805	0.191963407	0.013974412	0	0.017616478	0.005774712
Gm35801	0	0	0	0	0	0	0	0	0	0	0	0	0	0	0	0	0	0	0	0	0	0	0
Slc9a4	0.004941382	0.009869789	0.012308658	0	0.016212157	0.527603473	0.005108589	0.008611709	0.003317432	0.005303211	0.003518581	0.048378744	0.006606577	0	0.027454616	0.007977987	0.017178867	0.014659494	0	0.022976418	0	0	0.004761991
Slc9a2	0.000719321	0	0	0	0	0.066290323	0	0	0	0	0	0	0.003115345	0	0	0.008085595	0	0	0	0.0186659	0	0.025315566	0.001588216
Gm37623	0	0	0	0	0	0	0	0	0	0	0	0	0	0	0	0	0	0	0	0	0	0	0
Gm37915	0	0.00103692	0	0	0	0.001770566	0	0.004634594	0	0	0	0	0	0	0	0	0	0	0	0	0	0	0
Mfsd9	0.013878537	0.003556478	0.018781707	0.004385959	0.00740076	0.027381733	0.02700357	0.005264112	0	0.01342671	0.006442273	0	0.01045835	0	0	0.014463361	0	0	0	0.010732713	0.007736109	0.050800629	0.024212996
Tmem182	0	0	0	0	0	0	0	0	0	0	0	0	0	0	0	0	0	0	0	0	0	0	0
4930448I06Rik	0	0	0	0	0	0	0	0	0	0	0	0	0	0	0	0	0	0	0	0	0	0	0
Gm28634	0	0	0	0	0	0	0	0	0	0	0	0	0	0	0	0	0	0	0	0	0	0	0
Gm29260	0	0	0	0	0	0	0	0	0	0	0	0	0	0	0	0	0	0	0	0	0	0	0
Gm9915	0	0	0	0	0	0	0	0	0	0	0	0	0	0	0	0	0	0	0	0	0	0	0
Gm29664	0	0	0	0	0	0	0	0	0	0	0	0	0	0	0	0	0	0	0	0	0	0	0
Gm28175	0	0	0	0	0	0	0	0	0	0	0	0	0	0	0	0	0	0	0	0	0	0	0
Gm28140	0	0	0	0	0	0	0	0	0	0	0	0	0	0	0	0	0	0	0	0	0	0	0
Pantr1	0	0	0	0	0	0	0.000878347	0	0	0	0	0	0	0	0	0.001755179	0	0	0	0	0	0	0.001651417
Pou3f3	0	0	0	0	0.003711924	0	0.002158937	0	0	0	0.004695144	0	0.000921683	0	0	0	0	0	0	0	0	0	0
Dalir	0	0	0	0	0	0	0	0	0	0	0	0	0	0	0	0	0	0	0	0	0	0	0
Mrps9	0.239420619	0.187540865	0.250527265	0.208090175	0.230479722	0.200199367	0.199477399	0.173376305	0.05283446	0.207390881	0.125713967	0.164639988	0.291348327	0.152164151	0.146598137	0.145310972	0.066674581	0.188161708	0.134127398	0.068668122	0.149169192	0.202989116	0.185211645
Gpr45	0	0	0	0.003481995	0	0	0	0	0.001704583	0	0	0	0.002274345	0	0	0	0.011677978	0	0	0	0	0	0.001109968
Tgfbrap1	0.137147155	0.062389564	0.114606665	0.04990101	0.046640784	0.151741132	0.125089919	0.094671746	0.06319922	0.146338964	0.083702303	0.046682374	0.175223913	0.109677324	0.13085115	0.226191197	0.072799641	0.140304774	0.11939959	0.025270157	0.013645141	0.164112317	0.131099194
Gm28782	0	0	0	0	0	0	0	0	0	0	0	0	0	0	0	0	0	0	0	0	0	0	0
8430432A02Rik	0.005577775	0	0	0	0.005266075	0	0.001320399	0	0	0.001363245	0	0.004398086	0.001047519	0	0	0.00475208	0	0	0	0	0	0.008778501	0.00128757
AI597479	0.061266401	0.03390226	0.097956157	0.048374321	0.055196257	0.06241685	0.072835067	0.026016834	0.031392653	0.110665297	0.05647063	0.045354139	0.109887364	0.079645326	0.080048226	0.135368767	0.028885275	0.048529182	0.058248061	0.01421143	0.007878548	0.032184159	0.117258287
Fhl2	0.003782064	0.004459375	0	0.047663749	0.012740292	0.001878003	0.002899263	0	0.011439663	0.001886091	0.031153621	0	0.002678309	0.014056491	0	0.00123103	0	0.352248506	0.28328617	0.003707206	0.046792876	0.133920534	0
Gm29040	0	0	0	0	0	0	0	0	0	0	0	0	0	0	0	0	0	0	0	0	0	0	0
Nck2	0.093215491	0.015423057	0.089416135	0.021516863	0.039041035	0.013419841	0.037272138	0.028360419	0.028050813	0.293133314	0.043257169	0.017689983	0.152863488	0.072883077	0.02080015	0.152509318	0.022589736	0.039232158	0.048554146	0.025290628	0.022045679	0.153865308	0.089089374
1500015O10Rik	0.001001904	0.002854523	0	0.002936584	0.001183798	0	0	0	0	0	0.087842846	0	0.002975902	0	0.004240281	0.002270948	0	0	0	0	0.309669771	0.06744045	0.001885848
Gm29155	0.004297498	0.001803853	0.001102801	0	0	0	0.000493288	0	0	0.000855307	0	0	0.002227928	0.00182763	0	0	0	0	0	0	0	0	0.001800682
Gm29157	0	0	0	0	0	0	0	0	0	0	0.003400196	0	0	0	0	0	0	0	0	0	0.034540976	0	0
Gm29156	0	0	0.002893796	0	0	0	0	0.002465108	0	0.001275663	0	0	0.002025099	0	0	0	0	0	0	0	0	0	0.001682775
Uxs1	0.226165594	0.171638446	0.215056128	0.074993189	0.255093641	0.3484878	0.197494799	0.091165547	0.079314138	0.174862063	0.276712076	0.149541297	0.12140293	0.199625335	0.203482572	0.248346919	0.043869087	0.067209707	0.04766819	0.078341558	0.186475813	0.187594014	0.188974228
Tpp2	0.410698053	0.267832923	0.224996824	0.266120148	0.292183294	0.292609636	0.206325885	0.279248042	0.085969406	0.337722942	0.242522714	0.202984686	0.257333213	0.299563839	0.23473513	0.335666327	0.196099734	0.433408808	0.240837893	0.07590503	0.23258484	0.393435557	0.317661238
Mettl21c	0.001434596	0	0	0.00248952	0	0	0.00080748	0	0.006254355	0.000862722	0	0	0	0	0.009049508	0.001375918	0	0.022310203	0	0	0	0	0
Gm8251	0.009338517	0	0.001226868	0.003546304	0.008758776	0.002361803	0.00522806	0.003947192	0	0.01041301	0.003938922	0	0.012932037	0	0	0.004489892	0	0	0.028941242	0	0	0.023935777	0.007479744
Tex30	0.266942762	0.089068003	0.119725371	0.270034012	0.128828912	0.109751606	0.159967179	0.225480784	0.020546449	0.177679577	0.092834647	0.08512674	0.115035872	0.179574279	0.114264173	0.128485298	0.02836738	0.186508399	0.180535147	0.117156379	0.185155583	0.178708239	0.160636326
Kdelc1	0.102958766	0.039563122	0.136561244	0.02387859	0.139821571	0.069039751	0.135141733	0.034443098	0.006488547	0.134980305	0.121842338	0.041588525	0.067047787	0.143447941	0.028552355	0.08807064	0.006497622	0.005696022	0.048784774	0.044211494	0.151147821	0.030787861	0.100299602
Bivm	0.044201484	0.012301942	0.060502373	0.029296437	0.082095818	0.060879151	0.036857629	0.027666028	0.004677889	0.040863533	0.025080403	0.011749959	0.04913554	0.045792915	0.00887159	0.072083853	0.028758218	0	0.016209387	0.013721694	0.036353217	0.0518038	0.032199235
Ercc5	0.123176893	0.053884059	0.103227881	0.071839728	0.179399458	0.080356089	0.101416275	0.099733857	0.027311622	0.152197788	0.127905089	0.052802736	0.085790424	0.166707907	0.097791443	0.153551559	0.034930046	0.049223053	0.091033651	0.044602786	0.072269934	0.162355811	0.13416967
Mettl21e	0.00239939	0	0.008789063	0	0.010477265	0.000969334	0	0.0059414	0.001786768	0.104757526	0.001122686	0	0.008201712	0.002737151	0	0.018943475	0	0	0	0	0	0	0.009232893
Gulp1	0.152516193	0.006402948	0.219979229	0.008965095	0.417359376	0.013801641	0.172731979	0.018918972	0.016363564	0.173263294	0.326504524	0.021843897	0.080962598	0.12628621	0.002606396	0.125360888	0.013469571	0	0.020490032	0.005946417	0.266362883	0.070168838	0.267262938
4930521E06Rik	0	0	0	0	0	0	0	0	0	0	0	0	0	0	0	0	0	0	0	0	0	0	0
Col3a1	0.223264329	0.133962991	0.200020231	0.140918298	1.971407115	0.166309335	0.184850331	0.237758857	0.187536939	1.065992841	2.877731892	0.288595558	1.025048862	0.375031171	0.203575756	0.819828401	0.183805953	0.236824502	0.287320753	0.18855216	2.151283612	0.193206057	1.308522987
Col5a2	0.101120253	0.02861874	0.084966196	0.02295454	0.564969092	0.039801502	0.056749957	0.037110811	0.036689767	0.342155046	1.030595933	0.044141428	0.244917033	0.242459945	0.006402719	0.32504226	0.004054156	0.096368009	0.077227385	0.045545073	0.742435795	0.039923907	0.301286308
Wdr75	0.069833012	0.019623728	0.101113122	0.074906816	0.105224046	0.074576469	0.082734311	0.052747966	0.009378872	0.078148003	0.065472354	0.027651212	0.069128763	0.066859147	0.051677509	0.133331891	0.013208245	0.061355283	0.063186389	0.020995933	0.133366702	0.037347678	0.074817305
Gm5269	0	0	0.002334137	0	0	0	0	0	0	0	0	0	0	0	0	0	0	0	0	0	0	0	0
Slc40a1	0.034469469	0.017570808	0.012450275	0.008113478	0.139444184	0.036809648	0.132097777	0.013715215	0.721505469	0.057045705	0.068936628	0.008131467	0.024864777	0.020195126	0.031326381	0.048447904	0	0.01583755	0.010333361	0.015762326	0.036167648	0	0.054875321
Dnah7b	0	0	0	0	0	0	0	0	0	0.000516728	0.003070962	0.003293626	0.001266126	0	0	0.004909655	0	0	0	0	0	0.303944143	0
Dnah7c	0.001603193	0	0	0	0	0.00316624	0	0	0	0.000831251	0	0	0	0.005347183	0	0	0	0	0	0	0	0.434020003	0.004038647
Slc39a10	0.164782528	0.050159492	0.163016778	0.025687699	0.133733645	0.208406728	0.199818893	0.030085254	0.03053881	0.156229413	0.112970025	0.080785982	0.138106116	0.154433157	0.045726904	0.106917439	0.013309526	0.03273489	0.021934648	0.073462575	0.195472765	0.11117923	0.168683484
Gm28151	0.003369137	0	0.001885155	0.009463799	0	0.003131255	0	0.00467824	0	0.007331067	0.006340053	0.006011858	0.009396198	0.002105794	0.008308711	0	0	0.013712144	0	0	0.042483663	0	0.002312797
Gm28826	0	0.001158774	0	0	0	0	0	0.006216258	0	0	0	0	0	0.002105794	0	0	0	0	0	0	0	0	0
C230029F24Rik	0	0	0	0	0	0	0	0.002059169	0.002523473	0.000629596	0	0	0	0	0	0.009436026	0	0	0	0	0	0	0
4933411E06Rik	0.030847433	0.009089891	0.02147587	0.021942713	0.023902703	0.014487965	0.027217023	0.01810404	0.015455501	0.01691546	0.008925158	0.016283051	0.00912102	0.011833936	0	0.00595915	0.007979825	0.016105171	0.09463435	0	0.027192731	0.009801801	0.031272001
Gm29665	0	0	0	0	0	0	0	0	0	0	0	0	0	0	0	0	0	0	0	0	0	0	0
Gm28321	0	0	0	0	0	0	0	0	0	0	0	0	0	0	0	0	0	0	0	0	0	0	0
Tmeff2	0.107432148	0.018979537	0.117883691	0.027735164	0.070351804	0.03691369	1.020626944	0.030115022	0.039161971	0.191914592	0.162024165	0.056776928	0.110162607	0.147449551	0.026854599	0.146906398	0.01194922	0.05416124	0.068003004	0.039562968	0.022105623	0.044796406	0.22567243
Gm28322	0	0	0	0	0	0	0	0	0	0	0	0	0	0	0	0	0	0	0	0	0	0	0
Gm28319	0	0	0	0	0	0	0.0009857	0	0	0	0	0	0	0	0	0	0	0	0	0	0	0	0.002548772
Gm29325	0	0	0.001969606	0	0.004343784	0	0.017292649	0	0	0.005164949	0.004805292	0	0	0	0	0	0	0	0	0	0	0	0.00728334
9330175M20Rik	0	0	0	0	0	0	0.00138953	0	0	0	0	0	0	0	0	0	0	0	0	0	0	0	0
Sdpr	2.266789707	0.360265476	2.699641184	0.350148181	1.150074902	0.417642762	2.564888386	0.63719374	0.607060103	1.937888241	0.859736081	0.534530645	1.193518862	2.505228147	0.505319597	2.265770727	0.227540383	0.395059999	0.5857612	0.578236227	1.236419871	0.66262428	1.905284897
1700072G22Rik	0	0	0	0	0	0.013408244	0.001725475	0	0	0	0.001150721	0	0.012320097	0	0	0.001296434	0	0	0	0	0	0	0.003962957
Nabp1	0.402243417	0.649646375	0.177554869	0.951277455	0.419856922	1.4248509	0.223602292	0.349674122	1.208965079	0.274844332	0.328262374	0.622256422	0.293017934	0.302977478	1.058489459	0.219520113	0.438050005	1.866301519	1.757554968	0.233065484	0.458778831	0.140236602	0.308244395
Gm17767	0	0.008275419	0	0.014548406	0	0.008974911	0	0	0.009566366	0	0	0.002431367	0.002010367	0	0.034400847	0	0	0	0	0	0	0	0.002047937
Gm28055	0	0	0	0	0	0	0	0	0	0.002382939	0	0	0.001023166	0	0	0	0	0	0	0	0	0	0
Myo1b	0.338144946	0.063457445	0.277858621	0.065082951	0.872763301	0.058130407	0.192950666	0.059059208	0.089350972	0.81773773	0.629214726	0.106380316	0.677560311	0.321902694	0.036814843	1.438495184	0.051293463	0.067537198	0.072894242	0.131574535	0.312252468	0.563993425	0.717617763
Stat4	0.01914613	0.040295201	0.012152294	0.46366714	0.004036365	0.013495153	0.007063408	0.429145282	0.140645207	0.01662924	0.015482074	0.14986192	0.019092861	0.001896845	0.0467519	0.009253305	0.080305828	0.695892786	0.485027823	0.003840557	0.03500704	0.009801801	0.008738044
Stat1	0.663065766	0.804123444	0.757294691	0.757251488	0.578795807	0.5498626	0.619592716	0.571968165	0.880775256	0.667849655	0.540561524	0.597112152	0.411827998	0.552892681	0.971157826	0.557342205	1.716061756	0.539111955	0.541786035	0.1596389	0.461301889	0.350519756	0.613694392
Gls	0.708909253	0.402190182	0.445622959	0.440012036	0.5466036	0.774165965	0.525975125	0.410739531	0.410330687	0.659982939	0.593915478	0.467199125	0.589252107	0.754283921	0.504423102	0.645346011	0.309233705	0.53984421	0.464983934	0.230542685	0.76997932	0.412297124	0.682887603
Nab1	0.47439354	0.864599631	0.342217455	0.48094943	0.379901139	0.491939526	0.334667869	0.36468291	0.784915253	0.516311297	0.540106124	0.535148571	0.470913183	0.422038259	0.9952436	0.45880803	0.895686855	0.743283084	0.493886128	0.202011346	0.530062372	0.431076761	0.495121736
Gm553	0.000674137	0	0	0.00223356	0	0	0	0	0	0.00068067	0	0	0	0	0	0	0	0	0	0	0	0	0.001494393
Gm28178	0	0	0	0	0	0	0	0	0	0	0	0	0	0	0	0	0	0	0	0	0	0.013053022	0
Tmem194b	0.030044678	0.024051674	0.020309872	0.055987115	0.019091321	0.021205905	0.02514712	0.107158758	0.046963135	0.027341851	0.011988632	0.041435618	0.046242048	0.027591052	0.063698297	0.009834401	0.021660065	0.125238831	0.044899001	0.005250781	0.007878548	0.035482693	0.028201545
Mfsd6	0.203628135	0.208549256	0.224720885	0.394063674	0.081767139	0.065291101	0.22164999	0.093725063	0.288594327	0.217789606	0.14325236	0.231068515	0.235124671	0.287967796	0.24405674	0.362645074	0.12843873	0.330050136	0.215282627	0.028763264	0.063905369	0.630255997	0.218627025
Inpp1	0.254115854	0.112352489	0.273805011	0.353902469	0.126682311	0.061714218	0.190689658	0.096786692	0.26524257	0.184344655	0.125551015	0.04837982	0.08598578	0.181253274	0.206888876	0.147063538	0.092344647	0.37730665	0.20910613	0.02671496	0.126571205	0.156396486	0.16791665
Hibch	0.061129305	0.063840487	0.084324303	0.088874382	0.117074885	0.056476659	0.109619407	0.072343626	0.022816855	0.082323173	0.059287264	0.035296069	0.076710427	0.092622533	0.045980717	0.052202118	0.035347715	0.054634934	0.071482323	0.118740435	0.125344256	0.104223154	0.10838879
1700019D03Rik	0.001864399	0.001907182	0.00309195	0.052712278	0.004248781	0	0	0.017078431	0	0.006298151	0.028433841	0.01257628	0.002753625	0	0	0.00123103	0	0	0.061129487	0	0.027661526	0	0.001088205
Mstn	0	0	0	0	0	0	0	0	0	0	0	0	0	0	0	0	0	0	0	0	0	0	0
1700019A02Rik	0	0	0	0	0	0	0	0	0	0	0.002407045	0	0	0	0	0	0	0	0	0	0	0	0
Pms1	0.013661086	0.005768069	0.006684428	0.020219307	0.026324202	0.009097518	0.007085482	0.025892844	0.006862277	0.011645448	0.005096265	0.005694664	0.011824053	0.009777753	0.004618312	0.003233242	0.003058479	0.06379906	0.021934648	0.003774199	0	0.005767534	0.014061953
Gm28777	0	0	0	0	0	0	0	0	0	0	0	0	0	0	0	0	0	0	0	0	0	0	0
Ormdl1	0.066846935	0.077624252	0.092864217	0.159924343	0.165643766	0.175522761	0.127054624	0.141849161	0.070012641	0.111209264	0.062551146	0.115551879	0.107912431	0.064991076	0.127338394	0.235061107	0.076331598	0.206684803	0.173797098	0.091020445	0.154838532	0.039835979	0.076008786
Gm28778	0	0	0	0	0	0	0	0	0	0	0	0	0	0	0	0	0	0	0	0	0	0	0
Osgepl1	0.10119993	0.020436187	0.087271179	0.021938638	0.099731996	0.040036361	0.10743815	0.047799435	0.016912232	0.087595555	0.096102312	0.022572925	0.079570604	0.068589156	0.012611141	0.131165644	0.021212779	0.11147506	0	0.069034466	0.040553166	0.059828875	0.064542518
Gm28551	0.000912	0	0	0	0	0	0	0.005858591	0	0.00236815	0	0	0	0.001431569	0	0	0	0	0	0	0	0	0
Asnsd1	0.241263796	0.480516855	0.26141678	0.336860961	0.16433176	0.475990856	0.27471931	0.585315419	0.370768571	0.18574409	0.159969736	0.388720765	0.124279427	0.328436931	0.352408116	0.206461147	0.234307315	0.406520436	0.307046724	0.148648282	0.194487664	0.161595285	0.210725354
Dnah7a	0.002232799	0	0.002238772	0	0	0.002595511	0	0.004344716	0.006402255	0.002482416	0.013588228	0.003324985	0	0	0.009731395	0	0	0	0	0	0	0.712503244	0
Stk17b	0.247214015	1.296713246	0.19865058	1.502146874	0.316136518	1.252970848	0.249451927	1.857144927	1.770361751	0.275072426	0.278718964	1.057549094	0.349834397	0.198403867	1.65156453	0.366876796	0.843040886	1.217147932	1.614433264	0.240172592	0.337892207	0.209587211	0.209438437
Hecw2	0.687999814	0.052138497	0.597954274	0.05982474	0.147876994	0.049798546	0.584481141	0.11789597	0.080648582	0.470542677	0.088446229	0.094385064	0.269408205	0.580115868	0.073042926	0.333040274	0.027048782	0.078689002	0.068379914	0.07544241	0.18175432	0.064004487	0.441668819
Ccdc150	0	0.000656597	0	0	0	0	0.000749828	0	0	0.001324999	0	0	0.000990299	0	0	0.002220047	0	0	0.006455421	0	0	0.062042926	0.001477595
Gtf3c3	0.065026327	0.046347528	0.091078115	0.07749722	0.108991156	0.110869758	0.066845269	0.072777744	0.027134628	0.065642887	0.076990558	0.035191604	0.082922705	0.057158268	0.051226076	0.096227746	0.037063477	0.058662872	0.050745749	0.010324166	0.08282126	0.142633399	0.076816339
Pgap1	0.034153699	0.063899213	0.02620305	0.093798567	0.02468101	0.128299982	0.045702968	0.447259651	0.010406332	0.032167172	0.031001169	0.031526838	0.051439314	0.028035967	0.07422401	0.047824749	0.041557278	0.035608666	0.07930207	0.014550633	0.094870437	0.002402883	0.047811551
Ankrd44	0.925079686	0.532448318	1.030233785	0.665535913	0.645008778	0.534993351	0.96111972	0.731098451	0.530856965	0.774286885	0.346706427	0.671231535	0.45948545	0.841522212	1.026480681	0.609138972	0.416899293	1.032837218	0.87607988	0.164837968	0.374379232	0.843862426	0.87693291
4930444A19Rik	0.001828992	0.003329443	0.003305408	0.001788052	0	0.002214738	0.001039638	0	0	0.00182528	0.007243837	0.004499121	0.002317649	0.006752275	0	0.001610939	0	0	0	0	0	0	0
Sf3b1	1.017432745	0.849540117	0.937135062	0.745633818	1.216475315	0.859764538	0.920837692	0.804439964	0.888805975	1.039267103	1.148366297	0.945182092	0.858721958	0.861935874	0.950373578	0.915169077	0.915220251	0.959295216	0.904629859	0.342160869	1.15542073	0.726804943	1.050491977
Coq10b	0.977999498	0.708841751	0.514068151	0.707233685	1.369167284	0.759389595	0.764339687	0.483200404	1.3933559	0.827579098	1.123803588	0.853593716	0.704863769	0.867001308	0.941706866	0.867127003	0.830441135	0.624094841	0.96779945	0.383250758	1.901759185	0.425494574	1.016925537
Hspd1	0.546090489	0.37316112	0.675356222	0.52078879	0.586292335	0.740198279	0.611669934	0.522496279	0.218327979	0.58900438	0.661602833	0.613395073	0.528441584	0.608392565	0.45252411	0.545997264	0.429979363	0.704623341	0.452343113	0.272427966	0.582053167	1.343377355	0.528738358
Hspe1	1.065502447	1.368844869	1.285149947	1.800637845	1.460987342	1.692522114	1.23278028	1.652421811	0.626338382	1.226287552	1.445259419	1.764462213	1.186778429	1.171871898	1.290759474	1.18838782	1.199620743	1.772282018	1.543924013	1.266254689	1.25393381	1.953904487	1.265478845
Mob4	0.62331895	0.425441976	0.700717755	0.412901013	0.565641418	0.523848841	0.680664663	0.587381572	0.651659116	0.603013234	0.466259246	0.376715913	0.399937456	0.601647015	0.456259129	0.674653698	0.457936168	0.635264329	0.468615474	0.26191638	0.607983955	0.377356886	0.485474108
Rftn2	0.067068491	0.022366629	0.060828063	0.044678883	0.469984404	0.020754102	0.105974648	0.075505246	0.021946421	0.239898168	0.301096615	0.024033171	0.140649116	0.066254315	0.030431509	0.146966994	0.033136142	0.019363047	0	0.053089817	0.245645978	0.020383308	0.337931644
Gm10561	0.013252939	0	0.008566902	0.004412558	0.11900118	0	0.017423312	0.00793942	0	0.037259633	0.060127211	0.005265803	0.017034659	0	0	0.004564209	0	0	0	0	0.04793059	0.017237419	0.045078923
Mars2	0.025656011	0.012970327	0.033852732	0.035056285	0.011862935	0.021783899	0.02573656	0.066830139	0.019506491	0.039287262	0.0325123	0.00729772	0.020844023	0.047169357	0.019161522	0.037509407	0	0.050240262	0.032259323	0	0.02831524	0.097422283	0.041595289
Boll	0	0	0.002746157	0.024638649	0	0	0.001158988	0.005545465	0	0	0	0	0.001378438	0	0	0	0	0.016923161	0	0	0	0	0
Plcl1	0.104844776	0.032750602	0.06782962	0.005108154	0.028089458	0.021030183	0.050065461	0.010683768	0.000591585	0.176135774	0.038766038	0.059165687	0.041166405	0.069195972	0.060355103	0.185373693	0.037346814	0.038379219	0.061981985	0.014301081	0.069344752	0	0.059639605
9130227L01Rik	0	0	0	0	0	0	0	0	0	0	0	0	0	0	0	0	0	0	0	0	0	0	0
1700003I22Rik	0	0	0	0	0	0	0	0	0	0	0	0	0	0	0	0	0	0	0	0	0	0	0
Gm28240	0	0	0	0	0	0	0	0	0	0	0	0	0	0	0	0	0	0	0	0	0	0	0
Hsfy2	0	0	0	0	0	0	0	0	0	0	0	0	0	0	0	0	0	0	0	0	0	0	0
Satb2	0.001397842	0.006625552	0.001873408	0	0	0.005732521	0.005906085	0	0	0.001366446	0	0.001919	0.005868997	0	0.008986539	0	0	0	0	0	0	0	0.005087161
1700126A01Rik	0	0	0	0	0	0	0	0	0	0	0	0	0	0	0	0	0	0	0	0	0	0	0
BC055402	0	0	0	0	0	0	0	0	0	0	0	0	0	0	0	0	0	0	0	0	0	0	0
4930558J18Rik	0	0	0	0.002704429	0	0.000957921	0	0.003662364	0	0	0.000597138	0.001259282	0	0	0	0	0	0	0	0	0	0	0
1700066M21Rik	0.02943868	0.01501849	0.036727941	0.014987694	0.027497717	0.036702037	0.047909679	0.004305023	0.000736989	0.044842177	0.014994811	0.007128326	0.024552215	0.015872755	0.025639501	0.024154163	0.006020096	0.005864954	0.017001849	0.00483997	0	0.086343356	0.021669279
Tyw5	0.090486831	0.029349414	0.140116463	0.078713616	0.107774376	0.055028201	0.099572785	0.054788188	0.009611378	0.124894962	0.067859899	0.047772488	0.065001915	0.111368604	0.034205538	0.092218812	0.034203657	0.038104904	0.051604038	0.010976006	0.130917362	0.203574305	0.081506872
9430016H08Rik	0.216118654	0.155209811	0.246325345	0.188039323	0.20399424	0.185498191	0.185247239	0.191879089	0.07424377	0.191519165	0.170064491	0.146782123	0.112325638	0.232843536	0.143267977	0.191558068	0.130942944	0.111571227	0.149742053	0.083125916	0.214083994	0.166528167	0.18818525
Spats2l	0.186524486	0.021650691	0.226934458	0.022996962	0.163393701	0.015147164	0.121172089	0.01240887	0.030422212	0.156242222	0.249404877	0.032092128	0.095008505	0.180417379	0.030794307	0.228804696	0.011443069	0.036060224	0.00428935	0.012194405	0.159719015	0.211600306	0.180548998
Gm17234	0	0	0	0	0	0	0	0	0	0	0	0	0	0	0	0	0	0	0	0	0	0	0
Kctd18	0.084992452	0.039395464	0.160197272	0.122216699	0.066571136	0.0712987	0.126349041	0.123662787	0.020625159	0.11988311	0.074353552	0.068301326	0.066617397	0.061270257	0.065174406	0.191143475	0.039995531	0.163598713	0.104722895	0.008094495	0.116821042	0.085657283	0.102031834
Sgol2a	0.000426329	0	0	0.002536255	0.009606886	0.016403663	0	0.005182567	0	0.000862722	0.001968933	0.001259282	0.00417566	0	0	0	0	0.025564889	0	0	0	0	0
Aox1	0.013063962	0.004933514	0.031773476	0	0.135465098	0.006834722	0.033103572	0	0.002568697	0.047499454	0.12264804	0.01471816	0.088910985	0.018792175	0	0.061874701	0	0	0	0.088512102	0.139299838	0.190080077	0.089557527
Aox3	0.011003915	0.009995236	0.004365051	0.011529062	0.022305609	0.007392532	0.066765695	0	0.009392386	0.012264389	0.10242723	0.020411942	0.409514515	0.004319045	0.005009983	0.024582194	0	0.034017201	0	0.32168836	0	0.162009742	0.00740713
Aox4	0	0	0	0	0	0	0.00185557	0	0	0	0.017625068	0	0.016306737	0	0	0	0	0	0	0	0	0	0
Gm15759	0.001319004	0	0	0	0	0	0	0	0	0	0	0	0	0	0	0	0	0	0	0	0	0	0.00124059
Aox2	0.005761997	0	0.005411728	0	0.014609212	0	0.006287276	0	0	0.001100116	0.003707688	0.003372178	0	0.01359952	0	0	0.004463948	0	0	0	0	0	0
Bzw1	0.820533487	0.648276143	0.773869548	0.657178983	0.574794532	0.772759222	0.728652198	0.616246626	0.379635013	0.693458108	0.623763268	0.799137949	0.597205979	0.737818527	0.583396871	0.714601548	0.594805447	0.697071922	0.69703303	0.238253696	0.966090046	0.659593658	0.68183483
Clk1	1.284906916	0.685246016	1.196071751	1.028019561	1.297863156	0.683373917	1.082165728	1.137398391	0.940305002	1.160827129	0.999465253	0.724998596	1.020312653	1.249443809	0.935326214	0.960679485	0.587291112	0.889549586	1.064204944	0.292768371	0.966649772	0.685699614	1.120740177
Ppil3	0.211792854	0.199239039	0.283887757	0.152796551	0.256414833	0.275124215	0.200218185	0.194437348	0.049641222	0.252069417	0.239666204	0.200775927	0.195581405	0.231669143	0.159856153	0.249208228	0.129548763	0.297209117	0.203737771	0.145459957	0.281774192	0.337974546	0.197626539
Nif3l1	0.099890528	0.040086209	0.122891347	0.046746418	0.063356205	0.081371815	0.097932505	0.065864776	0.010326135	0.098954351	0.085980424	0.04358587	0.058273635	0.106211273	0.076170074	0.07895417	0.01031046	0.049652747	0.107511758	0.059922219	0.167110746	0.123663311	0.089941258
Orc2	0.109953237	0.044407772	0.109702926	0.122433527	0.097009439	0.07481343	0.120258919	0.09121282	0.026733137	0.114623857	0.082091385	0.0791731	0.053187081	0.103451714	0.044580452	0.08785457	0	0.086344689	0.097739621	0.048545562	0.138881227	0.118833756	0.0927053
Gm15834	0.006902115	0.005506472	0.002085562	0.004354179	0.003861319	0.002375539	0.003980114	0.016071272	0.006608448	0.000821083	0	0	0.003834287	0.008975867	0	0	0	0	0	0	0	0.01058193	0.001331825
Fam126b	0.127748389	0.029344012	0.149145498	0.089943724	0.231322751	0.073903035	0.141301258	0.097027926	0.021438796	0.16747829	0.118497424	0.035920012	0.238740664	0.141705108	0.051422704	0.1621342	0.024650436	0.138828074	0.042651665	0.069763712	0.084439991	0.214643731	0.181511
Ndufb3	0.787146928	0.93579015	0.946115401	0.606527298	0.924670212	0.888446477	0.9524432	0.660940476	0.456224366	0.919941609	0.783172936	0.725886977	0.869828559	0.823325049	0.782979398	0.976444664	0.588506616	0.861162022	0.787025519	0.724737569	0.679403863	1.161557528	0.914863047
Als2cr12	0	0.00467349	0.00051912	0	0	0.001653359	0.001547686	0	0.007723373	0.001970969	0	0	0	0	0	0.004964689	0	0	0	0	0	0.010243588	0
Cflar	1.057318523	0.752314243	0.904307289	0.432511342	0.608652218	0.565796659	0.878871328	0.475813104	0.915360781	1.007570382	0.553560607	0.8771158	0.742490881	1.043985412	0.705674909	0.795503518	1.236927875	0.443110058	0.515578997	0.251765549	0.328667316	0.40100438	0.93421457
Casp8	0.57492734	0.477634598	0.621618096	0.369092082	0.17212946	0.702175872	0.461910054	0.292415723	0.626693374	0.368855429	0.188890704	0.352833166	0.210673869	0.54171028	0.46048729	0.309079775	1.061190563	0.392758351	0.286484546	0.104196101	0.19836463	0.300687498	0.36574019
Trak2	0.294029844	0.119883572	0.259589345	0.1473796	0.178864924	0.121144057	0.21797095	0.164740925	0.087056933	0.41631096	0.200849181	0.106414627	0.269599754	0.226990359	0.115516836	0.275152684	0.047285262	0.215320658	0.154033123	0.082757294	0.076520904	0.090424214	0.37138129
Stradb	0.057368888	0.066808109	0.054635422	0.055882262	0.081472496	0.047235375	0.041083065	0.147565619	0.039491536	0.078588033	0.058179407	0.047284902	0.061349502	0.071212165	0.029627862	0.087629265	0.027716743	0.066167312	0.01071723	0.068253412	0	0.050909545	0.084180914
Gm29018	0	0	0	0	0	0	0	0	0	0	0	0	0	0	0	0	0	0	0	0	0	0	0
Als2cr11	0	0	0	0	0	0	0	0	0	0	0	0	0	0	0	0	0	0	0	0	0	0	0
Tmem237	0.147846858	0.022544052	0.204831583	0.018770878	0.249638621	0.028517745	0.255739838	0.02909997	0.016484541	0.210842828	0.220615133	0.04971737	0.101656223	0.18750284	0.042725785	0.333269585	0.005809741	0.025722384	0.06177556	0.022852293	0.132908436	0.310533598	0.187063494
G730003C15Rik	0.008088631	0	0.013708303	0	0.005716544	0.005029327	0.016218294	0	0.00483733	0.027768407	0.013468305	0.006087701	0.016025094	0.033715338	0	0.021226082	0	0.014607927	0	0.006202509	0.0341923	0.067814932	0.034421995
Mpp4	0.005027359	0	0	0.002954805	0.003997255	0.003282207	0.002649203	0.00460336	0	0.005086679	0.004781988	0.003118235	0.004422523	0.010309327	0.012784024	0.012749882	0.010690198	0	0	0	0.022660162	0	0.008855114
Gm29017	0	0	0	0	0	0	0	0	0	0.00061862	0	0	0	0	0	0	0	0	0	0	0	0	0
Als2	0.047924988	0.011575791	0.043448207	0.015645418	0.017335552	0.019769554	0.038278608	0.039483814	0.027516803	0.04480134	0.021139062	0.03846667	0.036822838	0.02348615	0.017741881	0.027638658	0.055597588	0	0.022519721	0.00715924	0.069447262	0.044881247	0.042697666
Cdk15	0.004966388	0	0	0	0.004094453	0.002204318	0.000961378	0.006601477	0	0.002663912	0	0	0.002461603	0	0	0.002486215	0	0	0	0.002448708	0.022105623	0	0.012217815
Gm29016	0	0	0	0	0	0	0	0	0	0	0	0	0	0	0	0	0	0	0	0	0	0	0
Fzd7	0.030273377	0.019306598	0.015470101	0.006791092	0.190325364	0.137072387	0.010548208	0	0.009379101	0.207358286	0.178081426	0.036748354	0.127291558	0.019434035	0.153192689	0.114397343	0.012360125	0	0	0.004193188	0.02006512	0.018160728	0.126310318
Gm26813	0	0	0	0	0.004343784	0	0	0	0	0.001318295	0	0	0	0	0	0	0	0	0	0	0	0	0.003015073
Gm973	0	0.001059425	0	0.00414158	0	0	0.001518518	0	0.005333673	0.001520317	0.014771846	0.001543466	0.002452415	0	0	0	0	0	0	0	0	0.423085706	0.00283676
Gm28411	0	0	0	0	0	0	0	0	0	0	0	0	0	0	0	0	0	0	0	0	0	0	0
1700122D07Rik	0	0	0	0	0	0	0	0	0	0	0	0	0	0	0	0	0	0	0	0	0	0	0
Sumo1	1.270350706	1.089464413	1.123317226	1.089168657	1.15798762	0.914280183	1.17999183	1.129403429	0.952927708	1.101446478	1.110552859	1.072246884	0.865000436	1.229876421	1.097519952	1.211243871	1.310214464	1.149340037	1.192763644	0.897020724	1.126713345	1.17698173	1.138503174
Nop58	1.054728591	0.187641651	0.34611896	0.437463069	1.319281686	0.36713114	0.434875376	0.324022178	0.101885746	0.690591422	1.098242164	0.414078042	0.569205489	0.868937453	0.184142262	0.5542051	0.134088987	0.299200676	0.54236155	0.078274296	1.500513743	0.31289277	1.007670662
Bmpr2	1.829607737	0.478741991	1.908217706	0.367523032	0.900322824	0.623998981	1.789598482	0.532505026	0.555247117	1.788273883	0.73208976	0.596532098	1.291758863	1.701397485	0.623580734	1.543459761	0.343017357	0.563188235	0.48489754	0.342409487	0.789447347	0.756607545	1.736603379
Fam117b	0.537613189	0.506734098	0.451135532	0.307504465	0.23473322	0.322007064	0.388275366	0.365691792	0.172460029	0.495893625	0.151174518	0.327497497	0.343191422	0.503456111	0.553898864	0.346059669	0.156203096	0.345693313	0.204367916	0.062526206	0.1313497	0.174080383	0.423493626
Ica1l	0.001390091	0.003586375	0	0.004398189	0.002027666	0.000766811	0	0	0	0	0.003006646	0.000725717	0.000985432	0	0	0.002116653	0	0.021438151	0	0	0.038707518	0.003456024	0
Wdr12	0.618295069	0.054353559	0.529681814	0.117173348	0.138034988	0.112818067	0.614157167	0.160515744	0.046268591	0.255680867	0.098319786	0.032542677	0.078653102	0.473020895	0.076329518	0.1771178	0.008441647	0.114847615	0.065856172	0.032490474	0.2763586	0.085971624	0.280583104
Carf	0.042806933	0.018553701	0.050234968	0.054256587	0.058731385	0.024231842	0.059100098	0.057343161	0.000591585	0.039215257	0.027237437	0.018189117	0.030141627	0.032616333	0.010245162	0.041294912	0	0.029617673	0.036847505	0.008523191	0.053229587	0.159208687	0.050045402
Nbeal1	0.391554747	0.129429648	0.304901607	0.099019305	0.559011781	0.280492566	0.362278341	0.125005549	0.166725569	0.553298536	0.496936355	0.195211468	0.560923071	0.353884924	0.112677109	0.839193933	0.08838523	0.162905997	0.142510137	0.092956779	0.352484093	0.601053121	0.54453661
Cyp20a1	0.381700196	0.11640466	0.427232727	0.070684442	0.579765797	0.184248671	0.3663332	0.093422969	0.046831074	0.372827225	0.549841628	0.193583068	0.206986124	0.371277919	0.092646806	0.2739528	0.049231484	0.15755908	0.084315278	0.111503368	0.473793572	0.165509321	0.377927117
Abi2	0.14955128	0.03098613	0.151976177	0.031969307	0.120384029	0.036003723	0.170358974	0.02119598	0.039687017	0.274446842	0.161286855	0.083435528	0.091511312	0.204908447	0.023866555	0.142966634	0.018586756	0.062258413	0.1242328	0.034105347	0.179755712	0.18052044	0.161243884
Raph1	0.600036943	0.350380405	0.594534962	0.108144955	0.724564236	0.128004529	0.726294861	0.094654474	0.091595559	0.71089432	0.62273383	0.324543057	0.529485993	0.895288313	0.185498969	0.618660656	0.158675327	0.343985104	0.265086222	0.033310015	0.323695671	0.481885652	0.748350502
Cd28	0.005486588	0.00941804	0.007570619	1.107195242	0.002404934	0.009106676	0.008278663	0.058847203	0.032068094	0.011353892	0.013432663	0.043709774	0.014563121	0.00316144	0.003970142	0.056749801	0.003899096	0.554783953	1.020563466	0.003330423	0	0.011463381	0.005724932
Gm11579	0	0	0	0.036795446	0	0.001041003	0	0	0.003183734	0	0	0	0	0	0	0	0	0	0.064334169	0	0	0.003312477	0
2310016D23Rik	0	0	0	0.000795085	0	0	0	0	0	0	0	0.003162118	0	0	0	0	0	0	0	0	0	0	0
Ctla4	0.004241943	0.006331606	0.014319564	0.364719462	0	0.005656894	0.008273506	0.045171102	0.031363463	0.007460975	0.009702581	0.021770515	0.005213841	0.008160007	0	0.007566891	0.004463948	0.039202095	0.717367461	0	0.061579999	0.004060439	0
Icos	0.011630791	0.022117776	0.020426406	0.791136202	0.014708034	0.01225012	0.027089671	0.013574562	0.07491118	0.028107293	0.01728467	0.026100243	0.023282702	0.036170998	0.017345824	0.043169965	0.011167959	0.271744368	2.206054205	0	0	0.004060439	0.011276108
Gm28083	0	0	0	0	0	0	0	0	0	0	0	0	0	0	0	0	0	0	0	0	0	0	0
Gm11587	0	0	0	0	0	0	0	0	0	0	0	0	0	0	0	0	0	0	0	0	0	0	0
9530026F06Rik	0	0	0	0	0	0	0	0	0	0	0	0	0	0	0	0	0	0	0	0	0	0	0
Gm11588	0	0	0	0	0	0	0	0	0	0	0	0	0	0	0	0	0	0	0	0	0	0	0
Gm28449	0	0	0	0	0	0	0	0	0	0	0	0	0	0	0	0	0	0	0	0	0	0	0
4930587A21Rik	0	0	0	0	0	0	0	0	0	0	0	0	0	0	0	0	0	0	0	0	0	0	0
Pard3b	0.270789113	0.016634278	0.260986107	0.023392063	0.204034209	0.017717339	0.274856401	0.034933381	0.027330361	0.254405151	0.210107105	0.052133567	0.177740876	0.27464216	0.035303145	0.226098717	0	0.027860419	0.047460412	0.051198447	0.204186553	0.111304209	0.256096049
Pard3bos1	0.001166379	0.001175698	0.003497332	0	0	0	0	0	0	0.000673722	0	0.006382396	0.000694357	0.001398044	0	0.002220047	0	0	0.015850729	0	0	0	0
Pard3bos2	0	0	0	0	0	0	0	0	0	0	0	0	0	0	0	0	0	0	0	0	0	0	0
Pard3bos3	0	0	0	0	0	0	0	0	0	0	0	0	0	0	0	0	0	0	0	0	0	0	0
Gm29084	0.002661474	0	0	0	0	0	0	0.00587118	0	0	0	0	0.001227665	0	0	0.001709111	0.004463948	0	0	0	0	0	0.001371998
Nrp2	0.114682105	0.076542957	0.040296524	0.023307716	0.527017506	0.489464731	0.045860235	0.026791492	0.056567316	0.229330373	0.52059846	0.279742207	0.196258277	0.5673007	0.027824147	0.286232421	0.256066759	0.09984039	0.03403297	0.053409224	0.398783961	0.084606993	0.358482332
Gm29083	0	0	0	0	0	0	0	0	0	0	0	0	0.006156043	0	0	0.001913178	0	0	0	0	0	0	0
Gm4208	0.00205924	0	0	0.062456897	0	0	0	0.00414584	0	0.001048728	0.013949976	0.00203643	0	0.001596714	0	0.009843511	0	0.038479778	0	0	0	0	0.002864189
Ino80d	0.524399912	0.239394897	0.402777592	0.323050881	0.487632865	0.30466159	0.417546375	0.365403989	0.119594291	0.50553879	0.414452989	0.293256393	0.396294884	0.435083433	0.338275025	0.381547365	0.17111813	0.398262474	0.511944128	0.097734645	0.495585715	0.387730297	0.50385902
Ino80dos	0.008337458	0	0.002208545	0.01000635	0.009429661	0.001686817	0.003387684	0.005079789	0.006862018	0.018514026	0.01000659	0.004959924	0.002844193	0	0.01123584	0.013698161	0	0	0	0.002270796	0	0.004757374	0.012835187
Gm20342	0.126002478	0.038726681	0.102070929	0.05506262	0.147058918	0.031734943	0.095135905	0.087766017	0.049628535	0.1249636	0.082577333	0.045998172	0.086619992	0.118538451	0.091616909	0.091723263	0.02828631	0.058537812	0.02442792	0.00715924	0.181791692	0.227431822	0.094923067
Ndufs1	0.175514578	0.099539457	0.276758066	0.103027188	0.251383329	0.236804133	0.224886436	0.15570483	0.067647959	0.196475038	0.179041922	0.09861069	0.139384874	0.198964309	0.141746733	0.257664664	0.129847051	0.131600377	0.166010804	0.071779656	0.281124085	0.267001842	0.195768061
Eef1b2	1.544502762	1.949740635	1.465020531	2.627300956	1.426927564	1.684783265	1.327143538	2.179756153	1.239412628	1.50408704	1.600424768	2.021718139	1.534500819	1.693728981	1.91248602	1.342933952	1.337058502	2.064832967	2.101683013	1.529248065	1.582563443	1.181734176	1.558290987
Gpr1	0	0	0	0	0	0	0	0	0.001676581	0	0	0	0	0	0	0	0	0	0	0	0	0	0
Gm11608	0	0	0	0	0	0	0	0	0	0	0	0	0	0	0	0	0	0	0	0	0	0	0
Zdbf2	0.005096917	0	0.003171286	0.012735206	0.002861105	0	0.004275708	0	0	0.001634096	0.019785812	0.001318693	0.01248766	0.002708658	0	0.005848091	0	0.011125021	0	0	0.036714574	0.068093053	0.001034484
Adam23	0.022951492	0	0.050208701	0.002739277	0.005825467	0.001819651	0.011759741	0	0	0.019974138	0.130713311	0.204814713	0.005631432	0.01078393	0	0.016631254	0.005655644	0.016331373	0	0.006202509	0.040778707	0	0.019744063
Dytn	0	0	0	0	0	0	0	0	0	0	0	0	0	0	0	0	0	0	0	0	0	0	0
Mdh1b	0.001778793	0	0	0	0	0.005756407	0	0	0	0	0	0	0	0	0	0	0	0	0	0	0	0.257042352	0
Fastkd2	0.065526229	0.024059831	0.056079812	0.043617494	0.069998125	0.042000147	0.063150271	0.042525453	0.012059414	0.061448287	0.035404683	0.054206813	0.026456163	0.02338591	0.012388094	0.059612405	0.018127617	0.014782497	0.055399527	0.005083926	0.059957241	0.038837654	0.041447254
4933402D24Rik	0	0	0	0	0	0	0	0	0	0	0	0	0	0	0	0	0	0	0	0	0	0	0
Gm13749	0	0	0.001431857	0.004435541	0	0	0	0	0	0.000668604	0.001757614	0	0	0	0	0	0	0	0	0	0	0	0
Klf7	1.909681641	0.355505318	1.497925614	0.478729571	0.670328866	0.668251508	1.951716598	0.457007589	0.658138438	1.582658206	0.73009822	0.502284215	1.13538714	1.757611758	0.388862516	1.245641901	0.138143138	0.487658816	0.388947106	0.191233758	1.08646288	0.403513769	1.557188244
Gm26649	0.014516679	0.006604728	0.021824475	0.010040091	0.016183292	0.011695799	0.00770332	0	0.013837032	0.007349833	0.01533121	0.009095582	0.006062722	0.013389403	0.026709122	0.01474584	0.009733405	0.012281244	0	0.013119127	0	0	0.009165031
Gm13748	0	0	0.002965026	0	0	0	0	0	0.009067661	0	0	0	0	0	0	0	0	0	0	0	0	0	0
Gm28981	0.001543982	0	0	0	0	0	0	0	0.006372951	0	0	0	0	0	0	0	0	0	0	0	0	0	0
Creb1	0.342976425	0.261758118	0.27526926	0.227329722	0.204522998	0.25780442	0.311470551	0.262749566	0.217377412	0.386424845	0.193544444	0.25370679	0.279121035	0.319168007	0.345995727	0.288130922	0.192952164	0.249105636	0.358929493	0.08038258	0.272800646	0.203358075	0.329908041
Mettl21a	0.085588174	0.03357524	0.094415989	0.035397803	0.130321046	0.08223821	0.097488057	0.025420508	0.017823224	0.109132691	0.085525652	0.069995691	0.050962025	0.041149618	0.01778943	0.129621452	0.060428585	0.054438788	0	0.023668902	0.121036563	0.070064172	0.080170315
Gm28982	0	0	0	0	0	0	0.002586291	0	0	0	0	0	0	0	0	0	0	0	0	0	0	0	0
Gm29152	0	0	0	0	0	0	0	0	0	0	0	0	0	0	0	0	0	0	0	0	0	0	0
Ccnyl1	0.2118021	0.040980389	0.052779942	0.049440495	0.05654089	0.069974152	0.099069591	0.019973819	0.066016927	0.168676441	0.04798709	0.054815683	0.148095045	0.248251665	0.025276691	0.13574728	0.066111103	0.068376211	0.034409861	0.026851686	0.156503565	0.072964205	0.169492624
Fzd5	0.186020559	0.039722757	0.058364607	0.061127875	0.062227146	0.057353778	0.104140037	0.056669083	0.079598428	0.173440293	0.081297353	0.0719547	0.28130639	0.184254578	0.103635001	0.271978361	0.045138382	0.150769214	0.160750246	0.026129842	0.157774049	0.0676813	0.15735428
Plekhm3	0.070518299	0.184936882	0.058701041	0.062245742	0.083991388	0.319263748	0.072313661	0.25476944	0.106283576	0.119709151	0.069698858	0.20024997	0.061528333	0.036121335	0.311006153	0.117100563	0.143617883	0.091811556	0.163602812	0.070971285	0.052870295	0.168346862	0.092151365
Akr1cl	0	0	0	0	0	0	0	0	0	0	0	0	0.000987144	0	0	0	0	0	0	0	0	0	0.001040913
Cryge	0	0	0	0	0	0	0	0	0	0	0	0	0	0	0	0	0	0	0	0	0	0	0
Crygd	0	0	0	0	0	0	0	0	0	0	0	0	0	0	0	0	0	0	0	0	0	0	0
Crygc	0	0	0	0	0	0	0	0	0	0	0	0	0	0	0	0	0	0	0	0	0	0	0
Crygb	0	0	0	0	0	0	0	0	0	0	0	0	0	0	0	0	0	0	0	0	0	0	0
Cryga	0	0	0	0	0	0	0	0	0	0	0	0	0	0	0	0	0	0	0	0	0	0	0
Gm28845	0	0	0	0	0	0	0	0	0	0	0	0	0	0	0	0	0	0	0	0	0	0	0
D630023F18Rik	0	0.014456791	0.00051912	0	0	0.018935301	0	0	0	0	0	0	0	0	0.010425183	0	0	0	0	0	0	0	0
Idh1	0.189460088	0.434172436	0.208494585	0.062287477	0.295861865	0.91127963	0.160443653	0.046839853	0.103515505	0.177368106	0.267575875	0.127924746	0.253447339	0.205561043	0.360098061	0.1786839	0.122405878	0.073007062	0.038220136	0.357708641	0.10535337	0.178306127	0.242836499
Pikfyve	0.125680504	0.082816297	0.085966949	0.092928843	0.140122481	0.199132117	0.110723321	0.149142169	0.065667124	0.116842008	0.117975464	0.092229941	0.122171165	0.109101901	0.108998018	0.165610132	0.075113692	0.083016741	0.081856576	0.036099298	0.09516184	0.065137753	0.10778341
Pth2r	0	0	0	0	0	0	0	0	0	0.000902309	0	0	0	0	0	0	0	0	0	0	0	0	0
Crygf	0	0	0	0	0	0	0	0	0	0	0	0	0	0	0	0	0	0	0	0	0	0	0
Map2	0.006678007	0.002846424	0	0	0.004495246	0.000758294	0.00151382	0	0.001368543	0.02721357	0.004539258	0.000851326	0.041260543	0.004549076	0	0.11116622	0	0.017538402	0	0	0.022105623	0.024316312	0.006658405
Gm10558	0	0	0	0	0	0	0	0	0	0	0	0	0	0	0	0	0	0	0	0	0	0	0
Unc80	0	0.001648356	0	0	0.012209316	0	0	0	0	0.0016203	0	0.002354155	0.002310839	0	0	0.001346557	0	0	0	0	0.025477008	0	0.015854609
Rpe	0.177572895	0.239880804	0.342374098	0.148355241	0.1849852	0.222790226	0.315598568	0.182663173	0.130166463	0.203517837	0.213953342	0.182303691	0.153017365	0.199382613	0.254854066	0.224553733	0.421660155	0.221851419	0.085818397	0.131461127	0.252769667	0.149708918	0.23943527
Kansl1l	0.230664573	0.082360452	0.181505504	0.077306053	0.290588445	0.068336998	0.154615784	0.144376184	0.222371363	0.212566733	0.246507675	0.148971526	0.211693117	0.192074341	0.063107859	0.223078202	0.160034479	0.091162514	0.051351951	0.023292187	0.170890473	0.150317317	0.247363958
Acadl	0.584432736	0.26423743	0.673140463	0.271872145	0.48157861	0.328689904	0.748666713	0.258252721	0.130494116	0.557338628	0.396217263	0.474349253	0.482603128	0.600680869	0.176939503	0.512351677	0.724114575	0.465379042	0.218261397	0.303856806	0.443812726	0.572924217	0.496877871
Myl1	0	0	0	0.010080731	0	0	0	0	0	0	0	0	0	0	0	0	0	0	0	0	0	0	0
Lancl1	0.183492779	0.064821083	0.176611137	0.110044022	0.385198129	0.085506856	0.209926719	0.068002721	0.054922842	0.220673017	0.257836799	0.113055948	0.163373799	0.245961965	0.045708022	0.271480922	0.038469498	0.066713232	0.127081377	0.044101691	0.125067963	0.106915784	0.254888911
Cps1	0	0	0	0	0	0	0	0	0	0	0	0	0	0	0	0	0	0	0	0	0	0	0
Gm15668	0	0	0	0	0	0	0	0	0	0	0	0	0	0	0	0	0	0	0	0	0	0	0
Gm15669	0	0	0	0	0	0	0	0	0	0	0	0	0	0	0	0	0	0	0	0	0	0	0
Gm15671	0	0	0	0	0	0	0	0	0	0	0	0	0	0	0	0	0	0	0	0	0	0	0
Erbb4	0	0	0	0	0	0	0	0	0	0	0	0	0	0	0	0	0	0	0	0.001926758	0	0	0
Gm28497	0	0	0	0	0	0	0	0	0	0	0	0	0	0	0	0	0	0	0	0.001926758	0	0	0
Gm29113	0	0	0	0	0	0	0	0	0	0.00054908	0	0	0	0	0	0	0	0	0	0	0	0	0
Gm29114	0	0	0	0	0	0	0	0	0	0	0	0	0	0	0	0	0	0	0	0	0	0	0
Ikzf2	0.012860352	0.013140221	0.035387508	0.442217915	0.081163012	0.058744208	0.011556256	0.008070595	0.028759999	0.038516609	0.144854807	0.07135509	0.041195729	0.05611007	0.019123403	0.028870326	0.064030788	0.227140458	0.626646181	0.020610952	0.099566845	0.190161986	0.04846874
Spag16	0.001166379	0.007313869	0.004339282	0	0	0.001661039	0.004471923	0	0.005873673	0.002851062	0	0	0	0.003804441	0	0	0	0	0	0	0	0.702323912	0.001086311
Vwc2l	0	0	0	0	0	0	0	0	0	0	0	0	0	0	0	0	0	0	0	0	0	0	0
Bard1	0.025911168	0.012611227	0.022441517	0.016313197	0.004684982	0.012052641	0.021120172	0.017121463	0.006011335	0.002438378	0.017090981	0.011660172	0.00788424	0.00960762	0.010929074	0.012920474	0	0.026243845	0.00335385	0	0	0.007506993	0.016330062
Abca12	0.001033793	0	0	0	0	0.002210055	0	0	0	0	0	0	0	0	0	0	0	0	0	0	0	0	0
Atic	0.061323388	0.084796103	0.100083593	0.164694008	0.187145809	0.296525004	0.096484874	0.133306451	0.021200451	0.103650103	0.211304576	0.194000227	0.102505841	0.088128677	0.079882375	0.170204938	0.052639076	0.109009538	0.156416913	0.070011424	0.197202695	0.15624494	0.124742101
Fn1	0.224255771	1.694518736	0.199004839	0.168507303	1.731247532	1.094041245	0.157801612	0.171668797	0.38794591	0.764084884	1.259845001	0.706849574	0.739222867	0.331705312	0.292675677	0.754942999	0.936703375	0.19773148	0.22934804	0.227570153	0.289729627	0.21278865	1.420898325
Apol7d	0	0.005727399	0	0.00158288	0.008982046	0.010295029	0	0	0	0.000741428	0	0.001405256	0.002552529	0	0	0.002390754	0.00628632	0	0	0	0	0.007058492	0.005409678
Gm8883	0	0	0	0	0	0.001327267	0	0	0	0	0	0	0	0	0	0	0	0	0	0	0	0	0
Gm28818	0	0	0	0	0	0	0	0	0	0	0	0	0.000910467	0	0	0	0	0	0	0	0	0	0
4933417E11Rik	0	0.013277798	0	0	0	0.030519181	0	0	0	0	0	0	0	0	0	0	0	0	0	0	0	0	0
4930556G22Rik	0	0	0	0	0	0	0	0	0	0	0	0	0	0	0	0	0	0	0	0	0	0	0
Gm4319	0	0	0	0	0	0.012264586	0	0	0.014360553	0.001741461	0	0.004608569	0	0	0	0	0	0	0.022656414	0	0	0	0
Mreg	0.002078185	0.004349786	0.003136412	0.010761288	0.015564	0.10237256	0.006126716	0.032615797	0.552549757	0.005143131	0.008032307	0.221216923	0.012664173	0	0.007336995	0.054573782	0.100162724	0.0162583	0	0.009807361	0.043670485	0.010883602	0.002707091
D230017M19Rik	0.01571203	0.003952477	0.025414298	0	0.032348319	0.01021794	0.009070884	0.016852865	0.001701459	0.008045797	0.011729486	0.00801256	0.0081393	0.02787132	0.010659207	0.014383997	0.012251632	0	0	0.012195853	0	0.00301312	0.011232108
Pecr	0.020258267	0.009191173	0.020225943	0.020604094	0.114682573	0.079290111	0.022739937	0.034317001	0.008241793	0.026791131	0.067734134	0.035609731	0.012806166	0.010868407	0.030382744	0.038582818	0	0	0	0.009448973	0.067033654	0.012978184	0.038094248
Tmem169	0	0	0	0	0	0	0	0	0	0	0	0	0	0	0	0	0	0	0	0	0	0	0.002517937
Xrcc5	0.01122193	0.007757116	0.010494229	0.042129309	0.042389892	0.114393497	0.01138606	0.072580524	0.009573732	0.01737025	0.050058846	0.008140621	0.053763988	0.039500383	0.043648504	0.038269224	0	0.088306273	0.069750966	0.081711922	0.054145153	0.339507163	0.016335333
4-Mar	0	0.00133933	0	0	0	0.027608968	0	0	0	0	0	0.003041027	0	0	0.007115366	0.004995859	0	0	0.016933112	0.002624709	0	0.22656946	0
Smarcal1	0.039571203	0.026147581	0.06273131	0.025601322	0.077749882	0.085599891	0.034180801	0.048980144	0.016012157	0.044936946	0.032806807	0.036863851	0.050714741	0.041907816	0.019849607	0.093327274	0.032101658	0	0.048254104	0.022375692	0.139527144	0.040798107	0.06375959
Ankar	0	0	0	0	0	0	0	0	0	0	0	0	0	0	0	0	0	0	0	0	0	0	0
Rpl37a	3.369448435	4.069822176	3.343960762	4.525600602	3.295613646	4.017845234	3.183011258	4.402872367	3.017406523	3.458450636	3.479646087	3.809426381	3.610594441	3.561258068	4.130657472	3.448523344	3.507219129	4.174983412	4.143567905	3.487833824	3.444443669	3.061231473	3.514799511
Igfbp2	0.146904549	0.056786447	0.126834057	0.05886974	0.15306281	0.051651681	0.14219456	0.053463215	0.048437993	0.228065352	0.160379751	0.080548057	0.672880599	0.237324022	0.123465964	2.754294345	0.042400466	0.052972455	0.056060549	0.082004331	0.060773095	0.638883356	0.223397081
Igfbp5	0.065026532	0.026181026	0.029246578	0.02318453	0.04851288	0.021541209	0.028172503	0.034025489	0.052171083	0.044473006	1.437938492	0.02299465	0.082354043	0.960872608	0.015519974	0.045409846	0.043977592	0.014774984	0.059168105	0.079421625	2.11845961	1.821661003	0.047973992
1700027A15Rik	0	0	0	0	0	0	0	0	0	0	0	0	0	0	0	0	0	0	0	0	0	0	0
Tnp1	0	0	0	0	0	0	0	0	0	0	0	0	0	0	0	0	0	0	0	0	0	0	0
Gm29185	0	0	0	0	0	0	0	0	0	0	0	0	0	0	0	0	0	0	0	0	0	0	0
Pinc	0	0	0	0	0	0	0	0	0	0	0	0	0	0	0	0	0	0	0	0	0	0	0
D530049I02Rik	0	0	0	0	0	0	0	0	0	0	0	0	0	0	0	0	0	0	0	0	0	0	0
C530043A13Rik	0	0	0	0	0	0	0	0	0	0	0	0	0	0	0	0	0	0	0	0	0	0.067452577	0
Gm29186	0	0	0	0	0	0	0	0	0	0	0	0	0	0	0	0	0	0	0	0	0	0.021523796	0
6030407O03Rik	0.004418869	0	0	0	0.002675547	0	0.002237013	0	0	0.012992523	0.010754899	0	0	0	0	0.003277225	0	0	0	0	0	0	0
Gm29183	0	0	0	0	0.004529346	0	0	0	0	0.012367892	0.005132777	0	0.00096869	0	0	0	0	0	0	0	0	0	0
Tns1	1.018152457	0.211008647	1.058881668	0.240568914	1.960167869	1.052502145	0.730225455	0.326462681	0.340706609	1.869150153	1.512012094	0.453493999	1.585518928	0.989133983	0.265432638	2.024661444	0.216984575	0.261965256	0.37740688	0.365653941	1.008871282	0.360827473	1.933811935
Rufy4	0.000330269	0.005627119	0	0.003916106	0.00935693	0.293200423	0.005575458	0.009193535	0.063256662	0.003446883	0.005974697	0.00654587	0.003880073	0.006269389	0.01229308	0.001622856	0	0	0	0.005412358	0	0	0.000979003
Cxcr2	0.03717017	0.049458099	0.03214464	0.04048589	0.043156275	0.060063356	0.032452139	0.042689335	1.455703918	0.039155245	0.011388478	0.034586358	0.018895373	0.056033628	0.12465494	0.00366942	0.021095017	0.040753907	0.115740314	0.041879255	0.057975507	0.021250359	0.009842217
Cxcr1	0.004089319	0	0.001925622	0.006623229	0.003250331	0.12502063	0.005695173	0	0.176732147	0.003853147	0	0	0.001312948	0	0	0.002054231	0	0.017339631	0	0.010684182	0	0	0.007786071
Arpc2	2.078184065	2.652715097	1.77957285	1.752995413	1.274851102	2.471449404	2.101041865	1.73695814	2.21804821	1.791768497	1.287607837	2.448008341	1.455376811	1.855454233	2.600285989	1.759075263	2.687569449	2.167395538	2.076220315	0.970828995	1.528517487	1.371887051	1.798668561
Gpbar1	0.002111658	0	0	0	0	0.001844102	0	0.004855604	0	0	0	0.001231775	0.001590909	0.001299331	0	0	0	0	0	0	0	0	0
Aamp	0.726929858	0.53029241	0.747034431	0.464017516	0.753304696	0.667801934	0.807718272	0.427168368	0.307191555	0.762112059	0.709290738	0.606034422	0.623546376	0.776021926	0.514056663	0.788743301	0.415913206	0.639307322	0.542790561	0.337769073	0.700615047	0.67013519	0.698368262
Gm28364	0	0	0	0	0	0.001667973	0	0	0	0	0	0.002385739	0	0.004169567	0	0	0	0	0	0	0	0	0
Pnkd	0.634251824	0.290473598	0.703725115	0.327844438	0.690240506	0.473536412	1.100853606	0.299486528	0.20415195	0.775519571	0.51992748	0.300293636	0.596045808	0.655629145	0.326176993	0.655740963	0.152269542	0.419788252	0.306509981	0.331702927	0.594096162	0.596683968	0.754990119
Tmbim1	0.849496037	0.553093669	0.93329221	0.185111213	0.973074186	1.082959173	1.357926366	0.232265737	0.247489267	0.869275442	0.775937326	0.635956292	0.685097061	1.047221353	0.565418323	1.029281025	0.436518944	0.295276562	0.163134063	0.232837594	0.640335088	0.523666816	0.962624204
Catip	0.007243329	0.051323396	0.003020276	0.00190295	0.018583916	0.008064728	0.017226976	0	0.153850954	0.039994493	0.015196411	0.092495483	0.004376636	0.010831014	0.039625144	0	0.047855797	0.01656402	0.015386481	0	0.020400794	0.634136887	0.004154704
Slc11a1	0.037339764	0.704343172	0.024137818	0.041246455	0.024897347	0.042195645	0.031163965	0.041479303	0.940736629	0.169815073	0.111352393	0.498342536	0.040667235	0.043802542	1.204057746	0.054435298	0.71517893	0.068730718	0.080718715	0.040939917	0.080914851	0.013341372	0.032905845
Ctdsp1	0.781303107	0.604471082	0.801266702	0.396455307	0.646440989	0.413099911	0.928417469	0.579229433	0.632270147	0.812604997	0.639463387	0.430611287	0.583868175	0.774737641	0.706602114	0.678539848	0.375943671	0.568095548	0.514585631	0.279962308	0.796150092	0.352564474	0.760024831
Vil1	0.022220097	0.005794402	0.021020227	0.001560676	0	0.003404518	0.005211052	0	0.008168989	0.006771758	0.010260964	0.008524461	0.004790967	0.014256875	0.005869753	0.005573345	0	0	0	0	0.025477008	0	0.007950566
Usp37	0.120563985	0.056006287	0.11401192	0.103142318	0.173371725	0.162017036	0.142947961	0.153387931	0.054503369	0.106233272	0.223359119	0.152891451	0.120316503	0.102284011	0.062563257	0.109923873	0.059523769	0.115859416	0.119649299	0.019055269	0.205106982	0.235162049	0.135489379
Rqcd1	0.122528587	0.064679072	0.131101396	0.103766958	0.11049057	0.131430335	0.148086189	0.083548567	0.046430067	0.120265799	0.08418221	0.081329436	0.121276479	0.089553071	0.090807027	0.091407032	0.0597376	0.189641827	0.120243956	0.059316967	0	0.201070051	0.1070163
Plcd4	0.004906205	0	0	0	0	0.003250632	0.00356165	0	0	0	0	0	0.003824161	0.015147114	0	0.002618649	0	0	0	0	0	0.014216962	0.004690621
Zfp142	0.078775609	0.022797386	0.059598861	0.052456399	0.099163198	0.058166197	0.067411106	0.082517394	0.023485255	0.106275074	0.068168679	0.013497422	0.066239647	0.044886629	0.030389576	0.073433714	0.007683498	0.057472583	0.038492582	0.027305697	0.060214222	0.014512881	0.093729856
Bcs1l	0.087935041	0.050293461	0.124315969	0.02166176	0.064195575	0.050445733	0.097801159	0.063985159	0.009108218	0.078984169	0.082085111	0.058495408	0.052582061	0.105378942	0.022342547	0.091603859	0.03826441	0.058990131	0.065852537	0.037841271	0.101336209	0.073185746	0.085994581
Rnf25	0.096980305	0.051956951	0.101738948	0.052823984	0.121434358	0.113485673	0.087961175	0.078900865	0.048696035	0.113854945	0.10102838	0.066707731	0.100657755	0.10751257	0.074787297	0.156007232	0.090212303	0.069512998	0.086604751	0.055889812	0.078338871	0.066588999	0.126461055
Stk36	0.001969439	0.00200425	0.005563446	0	0.007831102	0.003597555	0.0047425	0.002847966	0.006402255	0.001938047	0.004203539	0.000851326	0.011877788	0	0	0.071580955	0.006714733	0	0	0.006027292	0	0.373996995	0.010068086
Ttll4	0.029120059	0.01296547	0.029469912	0.022823959	0.062930852	0.030157064	0.029251231	0.024930998	0.021100335	0.024508272	0.027085408	0.027681297	0.056966162	0.016949213	0.020340018	0.044221146	0	0.01200731	0.102154251	0	0.03532595	0.246322818	0.057331824
Cyp27a1	0.017595385	0.206324925	0.027828871	0.013106645	0.550843045	0.032045919	0.045695927	0.043295289	0.041227937	0.074614628	0.387347267	0.210764721	0.069707457	0.02882209	0.158028301	0.148759315	0.120995462	0.017339631	0.040104258	0.042714143	0.225909125	0.008758157	0.241942715
Prkag3	0.000424824	0.001067392	0	0	0	0.003081947	0.00478047	0	0	0.001723144	0.000955066	0	0.011819623	0	0	0.175201793	0	0	0.009815644	0	0	0.027877846	0.006266128
Wnt6	0	0.012720894	0	0	0.00694789	0.002625275	0	0	0	0.006231849	0.021442321	0.005116786	0.000771203	0	0.019827079	0.014483897	0.002524452	0	0	0	0.117662788	0	0
Gm29539	0.001571589	0.001253573	0	0	0	0	0	0	0	0	0	0	0	0	0	0	0	0	0	0	0	0	0
Wnt10a	0	0	0	0	0	0	0	0.007331444	0	0	0	0.00418776	0	0	0	0	0	0.013085629	0	0	0	0	0
Cdk5r2	0	0	0.00217062	0	0	0	0.003207686	0	0	0.001361157	0	0.001859298	0	0	0	0	0	0	0	0	0	0	0
Fev	0.002824941	0	0.007002727	0	0	0	0	0	0	0.003601726	0	0	0	0	0	0.001622856	0	0	0	0	0	0	0.001411328
Cryba2	0	0	0	0	0	0	0	0	0	0	0	0	0	0	0	0	0	0	0	0	0	0.02298825	0
Ccdc108	0.001681273	0.006640139	0.004310491	0.005484703	0.003110635	0.002811804	0.009428531	0.007608929	0.00308449	0.004192024	0.005177713	0.012357441	0.010226056	0	0.004618312	0	0.014393444	0	0	0.01052709	0	1.139613814	0.006358858
Gm15841	0	0	0	0	0	0	0	0	0	0	0	0	0	0	0	0	0	0	0	0	0	0	0
Ihh	0	0	0	0	0	0.003315451	0	0	0	0	0	0	0	0	0	0	0	0	0	0	0	0.034133725	0
Nhej1	0.027847329	0.05339741	0.028850007	0.023543944	0.069852757	0.059014902	0.019999951	0.063713131	0.028870532	0.037225449	0.026484396	0.042922477	0.031599691	0.024403247	0.012552114	0.048415783	0.012750107	0.061058539	0.019775566	0.002092832	0.048054857	0.062374194	0.041670901
Slc23a3	0.006933435	0	0.009861439	0.003967044	0.023140343	0	0.010558526	0.000670895	0.000591585	0.010422587	0.019880991	0	0.021135068	0.006168909	0	0.014112876	0.002524452	0	0	0.002624709	0.007736109	0	0.017691725
Cnppd1	0.402484822	0.393221135	0.450094109	0.408388467	0.343286376	0.51088031	0.490588197	0.298969693	0.379886176	0.429939244	0.281024218	0.36392551	0.361408484	0.338835183	0.528111799	0.438267965	0.336225768	0.363079751	0.31983945	0.092664933	0.296768232	0.322679217	0.380004405
Fam134a	0.407176205	0.300230314	0.379627122	0.265231345	0.51530978	0.461178611	0.418171314	0.290968993	0.244485794	0.387316496	0.475931391	0.277751058	0.427476982	0.387699811	0.309600557	0.434668651	0.162335597	0.38967494	0.424446672	0.145035564	0.514714241	0.432461803	0.41437306
Zfand2b	0.246169141	0.337199455	0.234946379	0.182225948	0.272707832	0.15848806	0.251128378	0.24434047	0.254871405	0.281851046	0.233596484	0.157448104	0.284273443	0.247067198	0.377373043	0.335938946	0.146171182	0.310917003	0.318866552	0.198332068	0.191223177	0.170744218	0.266402971
Abcb6	0.041022781	0.007780326	0.048740133	0.006909048	0.074231165	0.042382066	0.066209095	0.023523056	0.003925922	0.052245967	0.048506342	0.009893936	0.044582501	0.05910176	0.020437245	0.037486623	0	0	0.025417235	0.022765577	0.0341923	0.20704473	0.053015584
Atg9a	0.131543182	0.166947372	0.161057975	0.072404394	0.252290892	0.200179903	0.170245529	0.079100543	0.207825945	0.17296111	0.162661861	0.073761864	0.142408038	0.144791103	0.222225191	0.21886711	0.080830237	0.123324722	0.066199335	0.058924169	0.123573513	0.159466354	0.178026022
Ankzf1	0.046255197	0.033117588	0.082215366	0.031941751	0.106459877	0.05139776	0.070111436	0.058402942	0.052859983	0.060189854	0.05588605	0.02002505	0.032098791	0.031722745	0.034031144	0.085201038	0.040587979	0.029529334	0.039786476	0.034611367	0.026775426	0.130341913	0.062719214
Glb1l	0.01893294	0.014073202	0.014926138	0.009747298	0.046308434	0.016849109	0.014931639	0.008679971	0.002437196	0.015720902	0.055811617	0.014311294	0.02521179	0.011539914	0.007425731	0.051422984	0.005372287	0.029499905	0	0.025832376	0.02006512	0.167672038	0.033984558
Stk16	0.384564749	0.351684893	0.442471235	0.232889859	0.447213527	0.31170745	0.541190234	0.254824615	0.18440544	0.437809177	0.427540976	0.278566132	0.311339231	0.418154138	0.237767766	0.443439117	0.204211362	0.330757805	0.361940822	0.204142541	0.358285518	0.45665443	0.4251261
Tuba4a	0.105050388	0.187300129	0.075276589	0.302583222	0.102371239	0.426935077	0.066865853	0.326933498	0.284850304	0.071965966	0.097234835	0.154814452	0.354804458	0.080795792	0.372110078	0.127108542	0.137732524	0.171887682	0.665727908	0.235813118	0.11198124	0.187637568	0.08066446
A630095N17Rik	0	0	0	0	0	0	0	0	0	0	0	0	0	0	0	0	0	0	0	0	0	0	0
Dnajb2	0.222042938	0.116193258	0.272410581	0.129997292	0.456881277	0.114885435	0.318420076	0.27364231	0.207254719	0.339010635	0.369314489	0.20917731	0.386143924	0.279645251	0.136003528	0.490178194	0.054012323	0.237143585	0.20857124	0.232192273	0.420034518	1.11180054	0.324079902
Ptprn	0.017223085	0.00654678	0.018373961	0.012952535	0.017735838	0.011655033	0.00954659	0.013486208	0.028671634	0.02575678	0.021530645	0.001405256	0.045414996	0.012133603	0.025927787	0.373166632	0.015231147	0.014782497	0	0.011667537	0.013609355	0.021123298	0.015502967
Gm28294	0	0	0	0	0.005668866	0	0	0	0	0	0	0	0	0	0	0	0	0	0	0	0	0	0
Resp18	0	0	0	0	0	0	0	0	0	0	0	0	0	0	0	0	0	0	0	0	0.050321031	0	0
Gm28902	0	0	0	0	0	0	0	0	0	0	0	0	0	0	0	0	0	0	0	0	0	0	0
Dnpep	0.369377342	0.219908228	0.44078479	0.163544701	0.388912766	0.203457963	0.405296743	0.217313159	0.100125783	0.327574447	0.413302412	0.232332032	0.326316075	0.360486223	0.157222522	0.381416834	0.267514209	0.313687973	0.120488218	0.063664801	0.347561785	0.250592789	0.331203073
Des	0.244036898	0.048174356	0.228767566	0.042324575	0.400173196	0.047122242	0.181225211	0.060701463	0.079591178	1.313790035	0.187725645	0.056744894	0.335301311	0.213896345	0.055984992	0.493661016	0.026408369	0.080245997	0.090514048	0.070174612	1.022597005	0.003312477	0.537947465
Gm15179	0	0	0	0	0	0	0	0	0	0	0	0	0	0	0	0	0	0	0	0	0	0	0
Speg	0.008818745	0.002440681	0.0039688	0	0.06832082	0.014276212	0.001519529	0	0	0.060131326	0.032868686	0	0.012059604	0.00638495	0.002745086	0.006428524	0	0.002254601	0.04041093	0	0.160466577	0.002655619	0.030107961
Gm15178	0	0	0	0	0	0	0	0	0	0	0	0	0	0	0	0	0	0	0	0	0	0	0
Gmppa	0.104951935	0.155585709	0.151129574	0.085369792	0.312405207	0.16091009	0.17874891	0.117731839	0.030604357	0.164445697	0.291242201	0.162465969	0.207272583	0.119255582	0.069158729	0.146221807	0.187200761	0.176530892	0.114483108	0.095986412	0.14175864	0.197734021	0.224690752
Asic4	0	0	0	0	0	0	0	0	0	0	0.002606055	0	0.000990299	0	0	0	0	0	0	0	0	0	0
Chpf	0.068208222	0.02654059	0.052228884	0.13290498	0.844056421	0.22643429	0.154964251	0.085654738	0.056625855	0.345537852	0.814476032	0.097226209	0.301308302	0.089879871	0.019776379	0.355043233	0.011723729	0.249402555	0.158817468	0.020594817	0.395779966	0.15630969	0.459803446
Obsl1	0.024939489	0.000512071	0.023571362	0.005312451	0.122523307	0.005535185	0.011640671	0.00571185	0	0.046949834	0.119215288	0	0.030130648	0.0118809	0.011421586	0.019430953	0	0	0.019068391	0.006765179	0.100092476	0.076063472	0.047954364
Tmem198	0.004488786	0.000979488	0.006219047	0.011185369	0.038518514	0.011305979	0.014683055	0.028287975	0.002134427	0.021576086	0.040036624	0.009333699	0.013694651	0.014016597	0	0.01458884	0	0.046560599	0.033754731	0.014872816	0	0.022872077	0.02253221
Inha	0.006168403	0	0.003879173	0.002936368	0.009231731	0.00123937	0.005334741	0	0	0.004555388	0.01300173	0	0.00252852	0	0	0.004883346	0	0.010744658	0	0	0.020400794	0.010661536	0.010813722
Stk11ip	0.053438077	0.056061473	0.033495618	0.035350732	0.061140255	0.097012085	0.0468556	0.115437471	0.046943732	0.047769484	0.034277363	0.03144719	0.048229719	0.03152225	0.067679508	0.051092133	0.029649746	0.017627329	0.066285737	0.008469488	0.009199782	0.13871621	0.04030806
Slc4a3	0.008654377	0.003625935	0.002984919	0.00095437	0.08099409	0.004157712	0.012225381	0.029178168	0.003183734	0.019748437	0.066822024	0.004473114	0.040038806	0.012892864	0.002606396	0.115118784	0.019861034	0.016253755	0	0	0.086924324	0.062454416	0.056413965
Gm29065	0	0	0	0	0	0	0	0	0	0	0	0	0	0	0	0	0	0	0	0	0	0	0
Gm29069	0	0	0	0	0	0	0	0	0	0	0	0	0	0	0	0	0	0	0	0	0	0	0
Gm17751	0	0	0	0	0	0	0	0	0	0	0	0	0	0	0	0	0	0	0	0	0	0	0
Gm816	0	0	0	0	0	0	0	0	0	0	0	0	0	0	0	0	0	0	0	0	0	0	0
Epha4	0.360068159	0.016161058	0.334471626	0.013951657	0.049316333	0.024652309	0.19467106	0.031706691	0.027292041	0.213270453	0.038993271	0.028605621	0.148186306	0.225894137	0.083685198	0.233432885	0	0.018083937	0.065521799	0.011082383	0.062054228	0.022282745	0.188991567
Gm28386	0.002082997	0	0.003658364	0	0	0	0.00071476	0	0	0	0	0	0	0	0	0	0	0	0	0	0	0	0
Gm28387	0	0	0	0	0	0	0	0	0	0	0	0	0	0	0	0	0	0	0	0	0	0	0
Pax3	0	0	0	0	0	0	0	0	0	0.000774607	0.00358761	0	0	0	0	0	0	0	0	0	0	0	0.001109968
Sgpp2	0.007438035	0.002498612	0.002774238	0.0046612	0.002273712	0.002884335	0.030319725	0.005386928	0	0.004608833	0.009079326	0.007586558	0.25701651	0.014583201	0.002606396	0.009083555	0	0.020020689	0	0.012258474	0	0.005463772	0.009535924
Gm28410	0	0	0	0	0	0	0	0	0	0	0	0	0	0	0	0	0	0	0	0	0	0	0
Farsb	0.249035787	0.102134226	0.291857313	0.133133724	0.209217322	0.223605213	0.239483519	0.36867912	0.033142007	0.229175258	0.173439654	0.143645167	0.13676462	0.214401598	0.0989833	0.239418552	0.078784884	0.143929151	0.17409414	0.129865558	0.111408034	0.166009705	0.214768753
BC035947	0	0.001380994	0	0	0	0	0	0	0	0	0	0	0	0	0	0	0	0	0	0	0	0	0
Mogat1	0	0	0	0.025246134	0	0	0.00205296	0.006403218	0	0.000803525	0.004086844	0	0	0	0	0	0	0	0	0	0	0	0.001286063
5730419F03Rik	0	0	0	0	0	0	0	0	0	0	0.001626474	0	0	0	0	0	0	0	0	0	0	0.003456024	0
Gm29611	0	0	0	0	0	0	0	0	0	0	0	0	0	0	0	0	0	0	0	0	0	0	0
Acsl3	0.08247336	0.040243279	0.062738198	0.047993027	0.101411097	0.030039644	0.050711481	0.062977489	0.022195522	0.093295243	0.103617074	0.066256589	0.088830564	0.062426278	0.071888202	0.091480632	0.025197894	0.123839076	0.023661791	0.029078013	0.13596876	0.743940351	0.107801592
Utp14b	0.063694456	0.017049035	0.028390612	0.038026126	0.042936903	0.018756471	0.037320917	0.059981648	0.006642987	0.06803271	0.060779821	0.035321818	0.048249941	0.036402248	0	0.040806809	0.006161521	0.062956381	0.035162029	0.044338399	0.06632826	0.217364259	0.066855494
Gm29536	0	0	0	0	0	0	0	0	0	0	0	0	0	0	0	0	0	0	0	0	0	0	0
Kcne4	0.023432147	0.008896242	0.012958446	0.018249432	0.275369387	0.021176053	0.013192726	0.024064114	0.014219366	0.143877938	0.6940921	0.035440685	0.213236619	0.021802852	0	0.034810745	0.006213605	0.020823848	0.00874672	0.01078233	0.063072251	0	0.092410036
Gm29187	0	0	0	0	0	0	0	0	0	0	0	0	0	0	0	0	0	0	0	0	0	0	0
Scg2	0	0	0	0	0	0	0	0	0	0	0	0	0	0	0	0.001737254	0	0	0	0	0	0	0
Ap1s3	0.010051018	0.044464478	0.006434039	0.078973014	0.006236679	0.022448764	0.006719191	0.293852576	0.018590909	0.024070076	0.012223437	0.233778431	0.036944844	0.013976361	0.114219266	0.11240113	0.114595707	0.075554158	0.106121143	0.031775615	0	0.016689052	0.007603924
Wdfy1	0.295169173	0.19005664	0.286177577	0.154908837	0.150132489	0.20211139	0.250825884	0.154595236	0.170272057	0.266491693	0.172996981	0.233010281	0.298375892	0.390296111	0.189441882	0.312797083	0.607725555	0.295277792	0.147681104	0.20565524	0.230806484	0.617884679	0.240466814
Mrpl44	0.119210686	0.048082354	0.261013617	0.152517119	0.123433743	0.097728271	0.189607619	0.123526579	0.014498657	0.144318963	0.070357715	0.062671369	0.114270344	0.174543272	0.055894842	0.160677094	0.088540306	0.157349144	0.147140332	0.088643047	0.078353436	0.213371148	0.102982751
Serpine2	0.183547562	0.073117332	0.14767187	0.082075225	1.649002832	0.051168258	0.123203818	0.122455829	0.089107433	0.616293554	1.263538761	0.107181354	0.741195637	0.374027949	0.085299594	0.554467054	0.047125984	0.45594257	0.053423169	0.155501295	1.480592375	1.284218653	1.063819691
9830004L10Rik	0	0	0	0	0	0	0	0	0	0	0	0	0.002706127	0	0	0	0	0	0	0	0	0	0
Fam124b	0.095993023	0.004802419	0.189338986	0.005084002	0.024305762	0.007289925	0.041526748	0.018803568	0.001257077	0.046412412	0	0.02101078	0.010906494	0.060887063	0.017461026	0.005172398	0	0.049076542	0.061320803	0	0	0	0.047275526
2310015K22Rik	0	0	0	0	0	0	0	0	0	0	0	0	0	0	0	0	0	0	0	0	0	0	0
Cul3	0.398152842	0.255933156	0.300332898	0.270901057	0.243583997	0.42685918	0.293456663	0.222748591	0.265159786	0.424291116	0.308334942	0.309939492	0.413168298	0.42130697	0.346597229	0.427195174	0.294495726	0.371156233	0.291675338	0.099851232	0.255508468	0.577086381	0.407098591
Gm29125	0	0	0	0	0	0	0	0	0	0	0	0	0	0	0	0	0	0	0	0	0	0	0.002263026
1700016L21Rik	0	0	0	0	0	0	0	0	0	0	0	0	0	0	0	0	0	0	0	0	0	0	0
Dock10	0.039340076	0.494199226	0.038595234	0.606541355	0.195401786	1.126635294	0.04104888	0.575591219	0.406114661	0.344463779	0.155823735	0.814962509	0.12133796	0.032655793	0.431605845	0.105825407	0.535250011	0.681178893	0.808988487	0.029708678	0.027866576	0.098713129	0.14984082
Nyap2	0	0	0	0	0	0	0	0	0	0	0	0	0	0	0	0	0	0	0	0	0	0	0
Irs1	0.029509671	0.005645248	0.055745944	0.011519789	0.091665395	0.006430449	0.129280451	0.018242003	0.008310993	0.084888371	0.068879979	0.018370176	0.0976448	0.030188091	0.013558237	0.103975174	0.007999249	0.050494661	0.028966356	0.001926758	0.038532043	0.030660889	0.064420376
Gm9747	0	0.001088502	0	0	0	0	0	0	0	0	0	0	0	0	0	0	0	0	0	0	0	0	0
Rhbdd1	0.114475454	0.045668634	0.113108983	0.043703328	0.109398173	0.130062246	0.153376043	0.050432824	0.011902131	0.111199479	0.058619864	0.08231907	0.099557568	0.125755923	0.032620869	0.147766022	0.032581926	0.082635181	0.060634385	0.039542699	0.261186363	0.247085583	0.097236439
Gm28940	0	0	0	0	0	0	0	0	0	0	0	0	0	0	0	0	0	0	0	0	0	0	0
Col4a4	0.037304968	0.012004192	0.018122728	0.02090631	0.011278209	0.009805239	0.018148589	0.016782834	0.012379291	0.032060457	0.093059536	0.02222836	0.354181902	0.063551669	0.020762586	1.197445023	0	0.017741783	0.065788557	0.01293801	0.010964998	0.015948373	0.015184429
Col4a3	0.041827824	0.012253931	0.017853876	0.017058986	0.043754735	0.018966751	0.039957679	0.023799762	0.017426078	0.061506411	0.067431992	0.028736552	0.32104124	0.06681852	0.003361226	1.510356576	0	0.037745163	0.015484702	0.005475891	0.024078519	0.064012523	0.044255332
Mff	0.686242358	0.668824299	0.796096966	0.431470806	0.573836745	0.543376734	0.881627116	0.51944816	0.491936273	0.691177427	0.526589635	0.510618082	0.514498661	0.772399282	0.53396249	0.795727831	0.537182996	0.591675666	0.455641939	0.41833193	0.537124843	0.37856881	0.66495894
Tm4sf20	0	0	0	0	0	0	0	0	0	0	0	0	0	0	0	0	0	0	0	0	0	0	0
Gm28942	0	0	0	0.003881631	0	0	0	0	0	0	0	0	0	0	0	0	0	0	0	0	0	0	0
Agfg1	0.554654021	0.284416256	0.45149105	0.355859924	0.232817775	0.309514187	1.120254731	0.267463634	0.203125356	0.55859235	0.321434991	0.251092856	0.42611097	0.482810107	0.431006066	0.475145451	0.336232572	0.322124536	0.179338733	0.109231784	0.306457913	0.224397853	0.551428389
Slc19a3	0.001287468	0	0.000583433	0.003580435	0.001465218	0	0.011733019	0	0	0.050208481	0.005252794	0	0.031198541	0.009646839	0	0.030508758	0	0	0	0	0.032342254	0	0.001128248
Krtap28-10	0	0	0	0	0	0	0	0	0	0	0	0	0	0	0	0	0	0	0	0	0	0	0
Krtap28-13	0	0	0	0	0.006455434	0	0	0	0	0.000785858	0	0	0.010760608	0	0.002606396	0	0	0	0	0	0.040393703	0	0
Ccl20	0	0	0	0.026231339	0	0	0	0	0	0	0.000783017	0	0.005742931	0	0.021734444	0	0	0.00926966	0	0.055700008	0	0.431999057	0
Daw1	0	0	0.001743338	0.001660832	0	0	0	0	0	0	0	0	0	0	0	0	0	0	0	0.002624709	0	0.367957002	0
Sphkap	0	0	0	0	0	0	0	0	0	0	0	0	0	0	0	0	0	0	0	0	0	0	0
4933436I20Rik	0	0	0	0	0	0	0	0	0	0	0	0	0	0	0	0	0	0	0	0	0	0	0
Pid1	0.094647707	1.125243476	0.077291014	0.065064331	1.394886879	0.397841087	0.07713449	0.062465172	0.191240971	0.358071604	1.10832105	1.002371487	0.275658031	0.112216969	1.025353311	0.291102049	0.63655924	0.032129814	0.026776446	0.068606901	0.131382182	0.106880671	0.815916051
Dner	0	0.004510838	0	0	0	0.001280485	0	0	0	0.002004236	0.031755894	0.002387115	0	0	0	0	0	0	0	0	0	0.008778501	0
Trip12	0.491410761	0.353424753	0.405789295	0.323053722	0.330746409	0.587918333	0.410255084	0.32683691	0.39968537	0.53347291	0.345523273	0.347305381	0.481119891	0.515379743	0.394882529	0.515047463	0.622734957	0.485568994	0.366351591	0.25449258	0.285145659	0.604449104	0.501690786
Fbxo36	0.036712365	0.018211247	0.039276073	0.006747497	0.086601899	0.031729196	0.043671422	0.019086063	0.016862057	0.041866284	0.0706428	0.021039172	0.061461176	0.014507646	0.016752112	0.123576227	0.012267744	0	0	0.021094078	0.100273598	1.081261023	0.043677707
Slc16a14	0	0	0	0	0	0	0	0	0.005268799	0	0	0.003145987	0	0.004718873	0	0	0	0	0	0	0	0	0
C130026I21Rik	0.009847638	0.152628777	0.002826536	0.022671247	0.004242529	0.048989674	0.005902052	0.337272745	0.354180306	0.011619867	0.012124236	0.166086726	0.002954989	0.007785878	0.135904939	0.012390858	0.558792247	0.034922009	0.02991037	0.029887778	0	0.016013113	0.010555941
A530032D15Rik	0.010290718	0.136602381	0.008453918	0.006166486	0.005919644	0.010150888	0.005850642	0.418506254	0.238912066	0.018472399	0.007863227	0.111169242	0.003009014	0.006750948	0.05631608	0.020128689	0.415508149	0.017709357	0	0.027511642	0	0.008920085	0.00583488
Gm10553	0	0	0	0	0	0	0	0	0	0	0	0	0	0	0	0	0	0	0	0	0	0	0
A530040E14Rik	0.018726874	0.17769109	0.015649744	0.033036542	0.004399903	0.007227785	0.010397191	0.771861571	0.208027175	0.011267992	0.022967478	0.290319039	0.008030154	0.002166784	0.128144255	0.016057876	0.908497275	0.036920689	0.047230265	0.026768767	0.03017348	0.013635311	0.01186729
Gm16028	0.003441347	0.000654009	0	0	0	0	0	0.005149004	0.006842747	0	0	0.005547811	0.001266126	0	0	0	0	0	0	0	0	0	0
Gm16025	0	0	0	0	0	0	0	0.003924513	0	0	0	0	0	0	0	0	0	0	0	0	0	0	0.00102499
Gm16092	0	0	0	0	0	0	0	0.003924513	0	0	0	0	0	0	0	0	0	0	0	0	0	0	0
G530012D18Rik	0.003907059	0.001043439	0.001998476	0	0	0.005975918	0.003327889	0.012417763	0.002067201	0.004572075	0	0.005930853	0	0	0.013725733	0	0	0	0	0	0	0	0.00517598
Sp110	0.570769806	0.959172234	0.532129539	0.68023574	0.130237119	0.343503319	0.231794815	0.941616517	0.67509789	0.366798297	0.202814917	0.717800804	0.183778754	0.54009654	0.630865717	0.306590249	1.560447678	0.923447977	0.578541517	0.090153904	0.170620019	0.308283856	0.286544039
Gm16094	0	0.006806343	0	0.004552581	0	0.003465127	0	0.039020628	0.006699295	0	0.000671714	0.018033424	0	0	0.005169015	0	0.041132261	0.010395018	0	0	0	0	0
Sp140	0.200262402	0.711740944	0.228874574	0.277219508	0.215333099	0.270544452	0.130156176	0.727447133	1.082667787	0.190827492	0.222237105	0.582703479	0.141590206	0.233036671	0.542400328	0.172186952	1.713637756	0.219142638	0.085260818	0.124792901	0.135107151	0.116988183	0.192546418
Gm10552	0	0	0	0	0	0	0	0	0	0	0	0	0	0	0	0.002130388	0	0	0	0	0	0	0
Gm17017	0.001349449	0	0	0	0	0	0.005422344	0.005464136	0	0	0	0	0	0	0	0	0	0	0	0	0.010964998	0	0
Sp100	1.006121102	1.207190669	0.773980675	0.890305147	0.39373044	0.374446239	0.563258355	1.278495404	1.32098378	0.78949264	0.430347199	0.805638365	0.470222288	0.774190914	1.09478722	0.710692636	1.791999649	1.035458435	0.756406378	0.268338517	0.262813118	0.354691541	0.771929693
A630001G21Rik	0.009906802	0.119805286	0.001189732	0.056700855	0.002421166	0.106422804	0.009436558	0.367958894	0.0460005	0.018684002	0	0.125291101	0.019125734	0.008037765	0.134165088	0.012797758	0.119665292	0.134397015	0.08498704	0	0	0	0.017144132
9930111H07Rik	0	0	0	0	0	0	0	0	0	0	0	0	0	0	0	0	0	0	0	0	0	0	0
Cab39	0.494035412	0.367546211	0.431299855	0.397391666	0.35481239	0.564488911	0.500294455	0.459461787	0.37319976	0.555940498	0.312673628	0.33490533	0.535412957	0.477125487	0.414839627	0.691307776	0.329717793	0.681334893	0.457810222	0.226276707	0.329187324	0.574828878	0.556990292
Itm2c	0.925266966	0.643658734	1.081798269	0.470009794	1.444066225	0.984502419	0.646373265	0.212840628	0.377940507	1.159868232	1.31045902	1.140765482	0.93772371	1.081128978	0.676572323	1.121187715	0.811052081	0.537147776	0.910420724	0.406957343	1.19832719	0.883002632	1.112468355
4933407L21Rik	0	0.001126937	0	0	0	0	0	0	0	0	0	0	0	0	0	0	0	0	0	0	0	0.004757374	0
Gm28884	0	0	0	0.002177189	0	0.006258952	0	0	0	0.000670188	0	0	0	0	0	0	0.004463948	0	0	0	0	0	0
Gpr55	0.00056453	0.002264319	0.003557736	0.027552581	0.002027666	0.110540498	0.002126551	0.04825825	0.005476015	0.000714747	0.001617795	0.05292903	0	0	0	0.0016699	0.020676396	0	0.028860267	0	0	0	0.004664247
Gm28100	0	0	0	0	0	0.009361111	0	0	0	0	0	0	0	0	0	0	0.014862546	0	0	0	0	0	0
Spata3	0	0	0	0	0	0	0	0	0	0	0	0	0	0	0	0	0	0	0	0	0	0	0
2810459M11Rik	0	0.000780944	0	0.001568283	0	0	0	0	0	0	0	0	0.004419245	0	0	0	0	0.028995053	0.01861298	0	0	0.004757374	0
Psmd1	0.46140747	0.213244263	0.571760536	0.155383826	0.456934847	0.387377978	0.576535382	0.188513182	0.087377307	0.499031244	0.460273128	0.322741217	0.333127839	0.454440584	0.210919175	0.514971187	0.199795456	0.327242818	0.167630108	0.126149521	0.300544891	0.411734174	0.509454143
Htr2b	0.002082148	0	0.010020041	0.006469513	0.005388969	0.003097607	0.127931413	0.009485973	0.002944704	0.015015538	0.002082842	0.005517392	0.008209283	0.0208255	0	0.002944634	0	0.019386463	0	0	0	0.012783261	0.022229478
Gm21972	0.003713434	0	0.002542317	0.00358907	0	0	0.002696161	0	0	0.002457742	0.003504133	0	0	0	0	0	0	0	0	0	0	0	0.002006945
Armc9	0.021048409	0.004608313	0.029665015	0.018226412	0.081870564	0.030903147	0.04669814	0.017629117	0.01101901	0.050949554	0.047936208	0.049172798	0.034522378	0.014730157	0	0.05861223	0	0	0	0.0285967	0.008025274	0.189420681	0.027943259
Gm16341	0	0	0	0.001687195	0	0	0	0.015234587	0	0	0	0	0	0	0	0	0	0.021939492	0	0.027473048	0	0	0.001479106
B3gnt7	0.015145148	0.008269785	0.016848421	0.010027904	0.016066091	0.553482381	0.010499163	0.239237794	0.002049165	0.016164567	0.027312698	0.015665439	0.018413399	0.017214433	0.047272829	0.019346707	0.030462447	0.108546557	0.024428873	0.016187436	0	0.180806259	0.005424156
Gm28626	0	0.002297347	0	0	0	0.017065313	0.00208871	0.036898382	0	0	0	0	0	0	0	0	0	0.019315613	0	0	0	0.033786373	0
Ncl	1.117881557	0.70337615	1.048388161	1.295649206	0.969811729	0.995842324	0.890120496	1.30034263	0.467062223	1.058267018	1.002656712	0.979102023	0.840722777	1.061278718	0.838221309	0.96942395	0.50385001	1.282471783	1.02798016	0.469390057	1.252462613	1.033005981	1.021992607
Nmur1	0.001326128	0	0	0	0	0	0	0	0	0	0.001433951	0	0	0	0	0	0	0	0	0	0	0	0
1700019O17Rik	0	0	0	0	0	0	0	0	0	0	0	0	0	0	0	0	0	0	0	0	0	0	0
Ptma	3.521927531	2.543703438	3.499346801	2.79263279	2.804189607	2.845670017	3.470403	3.160203877	1.776275124	3.349189867	2.867168172	2.997489009	2.898016842	3.412926045	2.854248964	2.859476072	2.525675438	3.112814235	2.877614315	2.29129946	3.40900767	3.52475547	3.217759476
Pde6d	0.330113119	0.169310813	0.437115921	0.141591558	0.323586561	0.239727572	0.588834765	0.206219871	0.109990903	0.440219044	0.322736241	0.208005419	0.248416085	0.334590453	0.239512891	0.391059546	0.290112978	0.227888535	0.226647049	0.066342071	0.427930311	0.401932845	0.357119688
Cops7b	0.085397991	0.060877537	0.059388885	0.065959752	0.064141563	0.081958338	0.118648195	0.129036444	0.042289914	0.080082589	0.035079896	0.062055144	0.066754009	0.071035924	0.054898157	0.077159308	0.034207732	0.033097123	0.087160961	0.039061619	0.031478465	0.091157359	0.107143392
Nppc	0.001163947	0	0.006634922	0.003644	0.003122013	0	0.000816779	0	0.000591585	0.003003123	0.010444788	0.020834783	0.012258406	0.054429741	0	0	0.005774312	0	0	0.026512406	0.072128788	0	0.002227333
Dis3l2	0.112605292	0.063994398	0.135198646	0.061838755	0.105181911	0.094529368	0.133775448	0.093516826	0.016732269	0.120272532	0.072869841	0.057545056	0.087404527	0.135246968	0.059432258	0.075455339	0.053430426	0.036043197	0.130881389	0.013526347	0.156531884	0.15798998	0.125009986
Gm28375	0	0	0	0	0	0	0	0	0	0	0	0	0	0	0	0	0	0	0	0	0	0	0
Gm29371	0.001585799	0	0	0	0	0	0	0	0	0	0	0	0	0	0	0	0	0	0	0	0	0	0
Alppl2	0	0	0.003310992	0	0	0.011030629	0	0	0	0	0.000671714	0	0	0	0	0	0	0	0	0	0	0	0
Alpi	0	0	0	0	0	0	0	0	0	0	0	0	0	0	0	0	0	0	0	0	0	0	0
Akp3	0	0	0	0	0	0	0	0	0	0	0	0	0	0	0	0	0	0	0	0	0	0	0
Gm29374	0	0	0	0	0	0	0	0	0	0	0	0	0	0	0	0	0	0	0	0	0	0	0
Ecel1	0	0	0	0	0	0	0	0	0	0	0	0	0	0	0	0	0	0	0	0	0	0	0
Prss56	0	0	0	0	0	0	0	0	0	0	0	0	0	0	0	0	0	0	0	0	0	0	0
Chrnd	0	0	0	0	0	0	0	0	0	0	0	0	0	0	0	0	0	0	0	0	0	0	0
Chrng	0	0	0	0	0	0	0	0	0	0	0	0	0	0	0	0	0	0	0	0	0	0	0
Eif4e2	0.539841181	0.727360182	0.417972767	0.543652914	0.347708658	0.503424622	0.483297483	0.534980429	0.322650555	0.428057035	0.337792882	0.632213818	0.374177705	0.59775375	0.679995958	0.619968883	0.729558183	0.828889356	0.446393828	0.235957857	0.280171927	0.40872781	0.454941978
Efhd1	0	0.002355085	0.003336749	0.00291787	0	0	0	0	0	0.001498345	0.052853735	0.019687007	0.001468094	0	0	0.002037471	0.010366773	0	0	0	0.073254367	0.009492222	0.000817787
Efhd1os	0	0	0	0	0	0	0	0	0	0	0	0	0	0	0	0	0	0	0	0	0	0	0
Gigyf2	0.287465856	0.207567511	0.317162205	0.248282962	0.332725841	0.23602855	0.277613366	0.327833851	0.194304351	0.260482386	0.266768918	0.219016939	0.20657855	0.250068458	0.190224675	0.224031765	0.104006324	0.335645703	0.269772916	0.057910584	0.20051617	0.213157155	0.292340525
Kcnj13	0.005109031	0.004490078	0.001003963	0.002675258	0.008505793	0.008350745	0	0.005587044	0	0.008534956	0.005580286	0	0.142807438	0	0	0.00130197	0	0	0.023365549	0.076470004	0	0.439604463	0.003934355
3110079O15Rik	0.001576432	0	0	0.001684568	0	0	0	0	0	0	0	0	0	0	0	0	0	0	0	0	0	0	0
Ngef	0.001339146	0.001187998	0.001073118	0	0.022104517	0	0.001083367	0.006102864	0	0	0.093593767	0	0.031584223	0.007234414	0	0.018791356	0	0	0	0.061053946	0.020972691	0.162036025	0.003559718
Neu2	0.002131553	0	0.001721217	0	0	0.002176423	0.000999375	0	0	0	0	0	0.010337622	0	0.004237402	0.031851899	0	0	0	0.002707505	0	0.034473102	0
Inpp5d	0.270199176	0.358274893	0.32874634	0.265203652	0.036041723	0.487256116	0.191463498	0.768455065	0.484206636	0.275070484	0.031612716	0.527735727	0.126212409	0.308841538	0.49950951	0.180787781	0.45591518	0.463177499	0.410872335	0.089007934	0.13989721	0.060249577	0.235099394
Atg16l1	0.187993163	0.096163742	0.151234533	0.156919128	0.189148691	0.161817647	0.186104863	0.239657389	0.130418418	0.171879219	0.09219653	0.094340043	0.141685529	0.147981873	0.164069034	0.178218417	0.152486036	0.195839247	0.146491391	0.02862498	0.083471934	0.080576056	0.187382657
Sag	0.037950861	0.024452063	0.032276593	0.072219095	0.097140894	0.066344201	0.057535115	0.179115661	0.06398297	0.043938658	0.09916664	0.038642698	0.049461055	0.039226341	0	0.020573211	0.026468079	0.009399798	0.061864976	0.004995433	0.19413927	0.030733151	0.064760532
Dgkd	0.104106729	0.172718551	0.071912779	0.173942732	0.14571453	0.153352362	0.057107975	0.523899745	0.132215307	0.182658066	0.122764663	0.191367667	0.209915897	0.085501346	0.328578573	0.208404688	0.124063602	0.227066529	0.334835888	0.023564004	0.078660242	0.138138872	0.107624953
Gm19582	0	0.003134335	0	0	0	0	0	0.004319531	0	0	0	0	0	0	0	0	0	0	0	0	0	0	0
Usp40	0.082891804	0.04863168	0.117344311	0.038972681	0.152646996	0.045557841	0.08130679	0.06636013	0.0157382	0.113373959	0.084843222	0.060374133	0.097863948	0.086678766	0.069731508	0.098761372	0.037591725	0.110784741	0.151381976	0.02338949	0.033879839	0.133039749	0.09844267
Ugt1a10	0	0	0	0	0	0	0	0	0	0	0	0	0	0	0	0	0	0	0	0	0	0	0
Ugt1a9	0	0	0	0	0	0	0	0	0	0	0	0	0	0	0	0	0	0	0	0	0	0	0
Ugt1a8	0	0	0	0	0	0	0	0	0	0	0	0	0	0	0	0	0	0	0	0	0	0	0
Ugt1a7c	0.000654166	0.049995194	0.002170196	0	0.005290172	0.012080414	0	0	0.024100641	0.004998087	0.004020502	0.010930885	0.007206896	0.006195849	0.017975434	0	0.007139506	0.020264939	0	0	0	0.017289555	0.002876383
Ugt1a6b	0	0	0	0	0	0	0	0	0	0	0	0	0	0	0	0	0	0	0	0	0	0	0
Ugt1a6a	0	0.006545555	0	0	0	0.001058934	0	0	0.010960128	0	0.002877481	0	0.002485538	0	0.014097726	0	0	0.020264939	0	0.003370211	0	0	0
Ugt1a5	0	0.000669473	0	0	0	0	0	0	0	0.000878998	0	0.001405256	0	0	0	0	0	0	0	0	0	0	0
Ugt1a2	0	0	0	0	0	0	0	0	0	0	0	0	0	0	0	0	0	0	0	0	0.030946893	0	0
Dnajb3	0.002985841	0	0.008379583	0	0.002478626	0.026766582	0.001231315	0.004174343	0	0.01790738	0.01188334	0	0.011135806	0	0	0.00356362	0	0	0	0	0	0.039751907	0.008548223
Ugt1a1	0	0	0	0	0	0	0	0	0	0	0	0	0	0	0	0	0	0	0	0	0	0	0
Mroh2a	0.000767048	0.001573806	0	0	0.004036365	0.004182323	0.002451771	0	0.00630901	0	0.001704372	0	0.004120971	0	0	0.010518519	0	0	0	0	0.010811407	0.002708521	0.001086311
Hjurp	0.262517932	0.071234228	0.244904852	0.200606765	0.218565993	0.232254995	0.20423113	0.158130293	0.152085051	0.191792851	0.159524374	0.11386813	0.171397464	0.286549935	0.198543204	0.147290876	0.112670242	0.27038069	0.219888393	0.033306596	0.376403129	0.077703769	0.21626168
Trpm8	0	0	0	0	0	0	0	0	0	0	0	0	0	0	0	0	0	0	0	0	0	0	0
4930453O03Rik	0	0	0	0	0	0	0	0	0	0	0	0	0	0	0	0	0	0	0	0	0	0	0
Spp2	0	0	0	0	0	0	0	0	0	0	0	0	0.001574819	0	0	0	0	0	0	0	0	0	0
Gm29538	0.00664313	0.003690866	0.002422063	0.006007763	0.001975871	0.008966386	0.005254929	0	0.002632882	0.00079802	0.005779953	0.006691963	0.002706127	0.004392696	0.016220019	0	0.006161521	0.017226599	0	0.032002223	0.025477008	1.378887584	0.00199239
Gm28888	0	0	0	0	0	0	0	0	0	0	0	0	0	0	0	0	0	0	0	0	0	0	0
Glrp1	0.001205785	0.001047289	0.003134645	0.001502187	0.000930881	0.011184739	0	0	0.008198689	0.002087298	0	0.003456629	0	0	0	0	0.038964965	0	0	0	0	0	0
Gm19589	0	0.000965981	0	0	0.001590329	0	0	0	0.005173708	0	0.003783759	0	0.002844559	0	0.008179871	0.002618649	0.003058479	0	0	0.003707206	0	0.023063886	0
Gm29336	0	0.059636366	0.002212939	0.023363693	0	0	0	0.005339554	0.008188915	0.001793435	0	0.02945105	0.003356102	0	0.027164076	0	0.005116438	0.008214084	0	0.019107742	0	0	0
Arl4c	0.226714077	1.026231504	0.218366266	0.734138961	0.099008508	0.220950795	0.124210651	0.132496999	0.442875557	0.181857087	0.144755202	0.962813569	0.394926694	0.200039573	0.792143277	0.642425999	1.075628177	0.675919057	0.392653137	0.161450206	0.086450552	0.367087818	0.142598513
Platr5	0	0	0	0	0	0	0	0	0	0	0	0	0	0	0	0	0	0	0	0	0	0	0
Gm29337	0	0	0	0	0	0	0	0	0	0	0	0	0	0	0	0	0	0	0	0	0	0	0
1700067G17Rik	0	0	0	0	0	0	0	0	0	0	0	0	0	0	0	0	0	0	0	0	0	0	0
Sh3bp4	0.30495582	0.030560028	0.235487266	0.024745093	0.084667519	0.022733625	0.303978068	0.035285776	0.015804536	0.24971718	0.097317179	0.128782205	0.158515154	0.285615401	0.037432765	0.443361458	0.08245381	0.027985498	0.056794837	0.068876623	0.026059756	0.125716907	0.182703672
Gm28342	0.002726233	0	0	0.003445713	0	0	0	0	0	0.022320243	0	0.002302724	0	0	0	0.001533785	0	0	0	0	0	0	0.001726341
C030007H22Rik	0	0	0	0	0	0	0	0	0	0	0	0	0	0	0	0	0	0	0	0	0	0	0
Agap1	0.393671569	0.057359995	0.406686095	0.028977568	0.426946807	0.437040421	0.391867682	0.043125932	0.193328138	0.638219224	0.242620566	0.140288713	0.271153176	0.289547668	0.085314258	0.344531499	0.027075791	0.007636243	0.019530498	0.066641304	0.207403555	0.181971293	0.473592182
Gbx2	0.000872343	0.000719579	0	0	0	0	0.002847161	0	0	0	0	0	0	0.002065562	0	0	0	0	0	0	0	0	0
Asb18	0.00363227	0	0	0.002515294	0	0	0.000961378	0	0	0.000597437	0	0	0	0	0	0	0	0	0	0	0.083552923	0	0.001682775
Iqca	0	0.006560441	0	0	0	0.002010431	0	0	0.003576244	0.000895697	0	0	0	0.006451311	0.005841374	0	0	0	0	0.004317938	0	0.793891147	0
4930434B07Rik	0	0.002892195	0	0.00239583	0	0	0	0	0	0	0.001949278	0	0.002637034	0	0	0	0	0	0	0	0	0.031301674	0
Ackr3	0.81266105	0.059635265	0.848997492	0.03229786	0.076813178	0.04612237	0.263302455	0.035573945	0.077953485	0.477993836	0.287470774	0.050984753	0.202300758	1.938397211	0.055488004	0.362742014	0.021557152	0.075778522	0.078783784	0.141651792	0.54241584	0.178684477	0.394024882
Gm28721	0	0	0	0	0	0	0	0	0	0	0	0	0	0	0	0	0	0	0	0	0	0	0
Gm28723	0.008829175	0	0.007684245	0	0	0	0.001575994	0	0	0.00317527	0	0.000848907	0	0.003052319	0	0.0016699	0	0.014745006	0	0	0	0	0.006614307
Gm28722	0	0	0	0	0	0	0	0	0	0	0	0	0	0.00210392	0	0	0	0	0	0	0	0	0
Cops8	0.913104415	0.417530279	0.865011345	0.47019555	0.679130769	0.389912852	0.933187855	0.539605148	0.250741496	0.807607275	0.556446928	0.386469787	0.52180202	0.848425292	0.384501986	0.777910067	0.280486767	0.511895386	0.49456677	0.141901169	0.606626325	0.552022726	0.775977372
Gm9991	0	0	0	0	0.007834648	0	0	0	0	0	0	0	0	0	0	0	0	0	0	0	0	0	0.001040913
Col6a3	0.062710051	0.031014252	0.055212657	0.023929645	1.134611581	0.050475184	0.047342474	0.029196195	0.043970736	0.364484139	1.280165391	0.098721662	0.375675251	0.127299662	0.030411847	0.375567202	0.01785292	0.06724516	0.082550939	0.074629682	0.672464991	0.012095557	0.701288449
Mlph	0.044562327	0.007440817	0.04297581	0.013337155	0.013569802	0.042088916	0.011119785	0	0.002647184	0.032455035	0.00697583	0.006230887	0.164234663	0.01912654	0.032977456	0.031751847	0.006904784	0.01941884	0	0.118867313	0	0.045279388	0.025120048
Prlh	0	0	0	0	0	0	0	0	0	0	0	0	0.008883246	0	0	0	0	0	0	0	0	0	0
Rab17	0	0	0	0.001437087	0	0.003279664	0.001434344	0	0	0.001338252	0.023514333	0	0.003718466	0	0	0.012461877	0	0	0	0.006081471	0	0.008104458	0
Gm28199	0	0	0	0	0	0	0	0	0	0	0	0	0	0	0	0	0	0	0	0	0	0	0
Lrrfip1	0.514345107	0.942602725	0.489304022	0.457299845	0.240739943	1.356074927	0.410320327	0.358162985	0.90944866	0.403648725	0.19212459	0.784322518	0.554080563	0.45072377	1.145214593	0.847265038	0.944685026	0.74925993	0.70620552	0.216142422	0.2764503	0.523445419	0.413311886
Rbm44	0.014867341	0.011828508	0.009454052	0.002724857	0.003474827	0.049514319	0.00809007	0	0.010011264	0.011822221	0.002977917	0.03298881	0.010792929	0.017856283	0	0.018102945	0	0	0	0	0.006845844	0	0.00398058
Ramp1	0.074586548	0.824105919	0.092872728	0.395182739	0.110183806	1.568486341	0.102905229	0.101860201	0.369038194	0.094233657	0.108394201	0.751243297	0.926982655	0.119257408	0.530840193	0.190629197	0.260793273	0.125657936	1.854698723	0.458828618	0.239829812	0.433235929	0.108506046
Ube2f	0.467557008	0.669141889	0.35026995	0.280687147	0.314014757	0.479799824	0.461499975	0.32865789	0.29969964	0.392056943	0.365463618	0.688096294	0.369034176	0.334341255	0.720817893	0.447177017	0.583114618	0.313870069	0.150360974	0.273821992	0.19852731	0.284516157	0.351772016
Gm26683	0	0	0	0	0.002557769	0	0	0	0	0	0	0	0	0	0	0	0	0	0	0	0	0	0
Scly	0.29053006	0.058529388	0.277747863	0.101860969	0.239936664	0.097522471	0.251366375	0.106131256	0.040221182	0.230062464	0.188094537	0.095128662	0.126925599	0.236317434	0.073739136	0.142674197	0.037591645	0.202773165	0.07631643	0.111169669	0.073548039	0.095927562	0.204477523
Gm17090	0	0	0	0.002220644	0	0	0	0	0	0	0	0	0	0	0	0	0	0	0	0	0	0	0.001227618
Espnl	0	0	0	0	0	0	0	0	0	0	0	0	0	0	0	0	0	0	0	0	0	0.046813476	0
Klhl30	0	0	0	0	0	0	0	0	0	0.001400235	0.00095705	0	0.001229781	0	0	0	0	0.03973876	0	0	0	0	0
Fam132b	0	0.0018945	0	0	0.011952114	0.001442078	0	0	0	0.002248522	0.000671714	0.00214827	0	0	0	0	0	0.005864954	0	0	0	0	0.004660476
Ilkap	0.586939913	0.346623128	0.632930635	0.305947145	0.496505175	0.428887572	0.591861492	0.417549263	0.286131006	0.600955966	0.431661542	0.342967805	0.477984223	0.5030068	0.383264819	0.58513285	0.22015967	0.458045143	0.312235485	0.179702701	0.389247409	0.468106968	0.610248197
1700020N18Rik	0	0	0	0	0.004265927	0	0	0	0	0	0	0	0	0	0	0	0	0	0	0	0	0.016822969	0
Hes6	0.225795827	0.127358145	0.258578439	0.15661307	0.156842351	0.226246437	0.34666212	0.219218705	0.05024126	0.20252664	0.1343243	0.195007092	0.221382544	0.206058956	0.10490972	0.307294319	0.064163058	0.316918582	0.144068044	0.18385986	0.140045731	0.880626084	0.169503609
Per2	0.015362554	0.00460433	0.02068053	0.010060209	0.053897434	0.182791998	0.047140588	0.036942707	0.054248815	0.034591443	0.037366797	0.013083085	0.058745925	0.035882433	0.012645895	0.097214278	0	0.025443999	0.011334109	0.020051752	0.057811436	0.231971164	0.04044457
Gm28382	0	0	0.001609634	0	0	0	0.00398802	0	0	0	0	0	0	0	0	0	0	0	0	0	0	0	0.001561318
Traf3ip1	0.067119674	0.013931876	0.083579449	0.049105254	0.073922256	0.017801644	0.07388735	0.045962777	0.010057284	0.079551694	0.05971798	0.022214504	0.061629242	0.100882871	0.013505217	0.063151447	0	0.036555298	0.035576242	0.022964652	0.06627053	1.355131246	0.06830474
Asb1	0.051706301	0.024962981	0.081406774	0.057744211	0.066019159	0.036682519	0.090218746	0.058828845	0.026599316	0.099576416	0.050524197	0.015628995	0.090308061	0.113129719	0.047699437	0.107767953	0.022807753	0.032114433	0.063514123	0.020867905	0.01467085	0.14713112	0.0739006
Gm28380	0	0	0	0	0	0	0	0	0	0	0	0	0	0	0	0	0	0	0	0	0	0	0
Gm29100	0	0	0	0	0	0	0	0	0	0.010564429	0	0	0	0	0	0	0	0	0	0	0	0	0.00171835
Twist2	0.005613352	0.00482665	0.004121142	0	0.006885224	0.007060239	0.003488099	0	0	0.162970902	0.110253045	0.00775366	0.011653741	0.009224553	0.006386199	0.035794771	0.006213605	0	0	0.002092832	0.056716447	0.004060439	0.006094863
Hdac4	0.168395204	0.115556468	0.133956914	0.205753992	0.243326177	0.410090207	0.175673216	0.081086224	0.331056761	0.209917152	0.252292137	0.098193177	0.199158818	0.231182331	0.188524509	0.185590596	0.036748446	0.121995168	0.280049947	0.086711924	0.213597524	0.151603271	0.260708687
Gm26720	0.00282335	0.0098543	0.007172716	0.007061958	0.002000302	0.003807291	0.00158626	0.00528959	0.002010488	0.000950196	0.006027784	0.002940158	0.001619552	0.012091607	0.013620904	0.002754302	0.034306853	0.030454885	0	0	0.026126562	0	0
Gm29099	0	0	0	0	0	0	0	0	0	0	0	0	0	0	0	0	0	0	0	0	0	0	0
Ndufa10	0.472301541	0.561487086	0.579019614	0.537443383	0.627254174	0.636946678	0.519817935	0.485967502	0.132788492	0.510756089	0.559951493	0.445040548	0.451968469	0.522872898	0.365695046	0.508758053	0.292744939	0.549426298	0.521278554	0.380555359	0.353982067	0.493285562	0.611573048
Olfr1416	0	0	0	0	0	0	0	0	0	0	0	0	0	0	0	0	0	0	0	0	0	0	0
Olfr1415	0	0	0	0	0	0	0	0	0	0	0	0	0	0	0	0	0	0	0	0	0	0	0
Olfr1414	0	0	0	0	0	0	0	0	0	0	0	0	0	0	0	0	0	0	0	0	0	0	0
1700054K02Rik	0	0	0	0	0	0	0	0	0	0	0	0	0	0	0	0	0	0	0	0	0	0	0
Olfr1413	0	0	0	0	0	0	0	0	0	0	0	0	0	0	0	0	0	0	0	0	0	0	0
Gm28479	0	0	0	0	0	0	0	0	0	0	0	0	0	0	0	0	0	0	0	0	0	0	0
Olfr1412	0	0	0	0	0	0	0	0	0	0	0	0	0	0	0	0	0	0	0	0	0	0	0
Olfr1411	0	0	0	0	0	0	0	0	0	0	0	0	0	0	0	0	0	0	0	0	0	0	0
Olfr1410	0	0	0	0	0	0	0	0	0	0	0	0	0	0	0	0	0	0	0	0	0	0	0
Olfr12	0	0	0	0	0	0	0	0	0	0	0	0	0	0	0	0	0	0	0	0	0	0	0
Myeov2	1.07553629	1.517954181	1.211744952	1.08938558	1.141992405	1.607216193	1.279443917	0.958289706	0.832556114	1.286225403	1.11330816	1.245136095	1.302520068	1.235919927	1.409381934	1.390215966	1.239528051	1.283909054	1.286285866	1.055218391	0.987578801	1.351276882	1.250035878
Otos	0	0	0.000764155	0.006240295	0	0	0.001025076	0	0.006997498	0	0	0	0.005950132	0	0	0	0.006376731	0	0	0	0	0	0.001183664
Gm29483	0	0	0	0	0	0	0	0	0	0	0	0	0	0	0	0	0	0	0	0	0	0	0
Gm29482	0	0	0	0	0	0	0	0	0	0	0	0	0	0	0	0	0	0	0	0	0	0	0
Gm29481	0	0	0	0	0	0	0	0	0	0	0	0	0	0	0	0	0	0	0	0	0	0	0
Gpc1	0.015703505	0.015857683	0.011370821	0.029486224	0.251498698	0.008658473	0.012964866	0.005497117	0.043594658	0.05019422	0.108441904	0.029574969	0.065872475	0.01538878	0.00570958	0.05021781	0.021979153	0.336892465	0	0.009691003	0.024031069	0.005062433	0.104086195
Gm29480	0	0	0	0	0	0	0	0	0	0	0	0	0	0	0.013725733	0	0	0	0	0	0	0.042320208	0.00211299
Ankmy1	0	0	0	0	0	0	0	0	0	0	0	0	0	0	0	0	0	0	0	0	0	0	0
Dusp28	0.078893939	0.067585502	0.077583049	0.078369739	0.161919317	0.09465117	0.071306887	0.051344638	0.0141547	0.113290083	0.096023769	0.055873332	0.099683813	0.072049468	0.044441321	0.082102603	0.128880024	0.011125021	0.018202144	0.060608858	0.097741275	0.194303376	0.114125259
5033417F24Rik	0.002730921	0.004331358	0.004145391	0	0	0	0.004185967	0	0	0.012082859	0.002500563	0.004552115	0.005915269	0.006470393	0	0.005299236	0	0	0	0	0	0	0.002809066
Rnpepl1	0.686922097	0.348757334	0.805578023	0.38344039	0.431980552	0.478783664	0.728315522	0.453508469	0.226323861	0.661204548	0.331086993	0.302154893	0.567753008	0.712027816	0.44881883	0.689456985	0.347956478	0.426232376	0.350813891	0.188312354	0.368930304	0.311197778	0.546453116
9430060I03Rik	0.01689303	0.029155596	0.040191886	0.033436917	0.021528242	0.060119072	0.012803781	0.052380378	0.082953364	0.021616617	0.022869275	0.050361485	0.006573584	0.02408643	0.012407107	0.017136905	0.040996779	0.018498219	0.025348741	0	0	0.124183165	0.014649322
Capn10	0.031134129	0.029037323	0.074748831	0.050499689	0.080301563	0.03104631	0.089664153	0.069428948	0.028021161	0.058403852	0.049868028	0.039589849	0.028001426	0.090568022	0.015957008	0.11756943	0.022245351	0.011438003	0.02248835	0.036833733	0.12998137	0.283092536	0.045816952
Gpr35	0.031744714	0.618254932	0.043049687	0.049094233	0.022452866	0.266695193	0.030126063	0.080648568	0.711126607	0.033165027	0.031494591	0.312645082	0.029909884	0.036995633	0.468053662	0.023072743	0.655866748	0.035650385	0.048035783	0.076673664	0.045999207	0.010487166	0.016511927
Aqp12	0	0.005640099	0	0	0	0	0	0	0.005446942	0	0	0	0	0	0.014826166	0	0.006376731	0	0	0	0	0	0
Kif1a	0.002000195	0.011068503	0.00226199	0.001317489	0	0.024519906	0.002066553	0.001037613	0.001730152	0.0019523	0.007458857	0.030451365	0.007148607	0	0.006360171	0.028452984	0.034555264	0	0	0	0.040778707	0.075335923	0
Gm28086	0	0	0	0	0	0	0	0	0	0.000804243	0	0	0	0	0	0	0	0	0	0	0	0.002655619	0
Agxt	0	0	0	0	0	0	0	0	0	0	0	0	0	0	0	0	0	0	0	0	0	0	0
2310007B03Rik	0.013414423	0.004725035	0.017961421	0.007555667	0.018158316	0.00165155	0.02398057	0.009225476	0.009208167	0.02147357	0.011639026	0.00677404	0.106342019	0.005142241	0.010527377	0.67680378	0.011015465	0.01967514	0.054706655	0.102364306	0	0.554563458	0.0244079
Crocc2	0.000554535	0	0	0	0	0	0.000979071	0	0	0.002628385	0	0	0.000798796	0	0	0	0	0	0	0	0.007878548	0.243428101	0
Sned1	0.036634287	0.025050611	0.025195709	0.005288678	0.152620998	0.020207826	0.027545597	0.020992467	0.00375741	0.069850767	0.241041032	0.009323176	0.066272649	0.166244291	0.008876594	0.049554381	0.017182694	0.010402457	0	0.016346249	0.274641402	0.341650171	0.130271643
Mterf4	0.066473358	0.024083853	0.106101898	0.044168154	0.062295784	0.037774172	0.080141926	0.066726492	0.011045345	0.06333236	0.049047543	0.062051485	0.047936448	0.047103398	0.011601662	0.110212072	0.01615929	0.114095772	0	0.02997197	0.02006512	0.475699873	0.067819013
Gm28535	0	0.001089822	0	0.008074619	0	0.001368302	0	0.001804016	0.008008433	0.004843967	0	0.002645028	0	0	0	0	0	0	0	0	0	0	0.002888651
Pask	0.000515035	0.00095242	0	0.004559642	0	0.007028213	0.000794447	0	0.003588753	0.000994779	0.003837965	0.00315105	0.006697526	0.001237181	0	0.010932039	0	0.010044804	0	0	0	0.039465495	0.002279007
Ppp1r7	0.232835657	0.132961246	0.254866317	0.162658175	0.200008234	0.219292378	0.259597415	0.161518428	0.042515256	0.202095608	0.165751549	0.152008644	0.179965076	0.245772504	0.181931763	0.288103668	0.163097595	0.220730744	0.12569475	0.127122125	0.228694993	0.203442117	0.224175214
Ano7	0	0	0	0	0	0	0	0	0	0	0	0	0	0	0.010245162	0.00144793	0	0	0	0	0	0	0
Hdlbp	0.508798004	0.45132853	0.394359811	0.283674338	0.732184107	0.626886434	0.492884471	0.244606417	0.247356632	0.616221152	0.854877105	0.48168117	0.758854934	0.587334532	0.467450914	0.586332894	0.42616407	0.362615985	0.414246396	0.268370363	0.597224656	0.63691833	0.644525888
2-Sep	1.013085989	0.544583814	1.024805403	0.334095734	0.780300584	0.909120569	1.08007409	0.397684335	0.331108143	1.093405558	0.875063851	0.599390675	0.83007936	1.059438948	0.638929456	1.034405091	0.3972861	0.470566707	0.420508378	0.222378057	0.914454468	0.55757269	1.00903865
Farp2	0.02259073	0.004285374	0.032319857	0.003185673	0.053344783	0.015413235	0.020138495	0.014228347	0	0.032355372	0.042449167	0.00588622	0.031488293	0.008171147	0.01657467	0.01900361	0.0181655	0	0	0.020317232	0	0.012150006	0.027343566
Stk25	0.57648438	0.191513152	0.634415293	0.219776348	0.470048436	0.263340285	0.699645079	0.294292739	0.122866125	0.627989213	0.456023755	0.272911462	0.461700888	0.494559433	0.183463959	0.614107685	0.175113412	0.312476662	0.188861364	0.165267568	0.450494592	0.576612975	0.493455154
Gm28536	0	0	0	0	0.005160673	0	0.00071476	0	0	0	0	0	0.00106553	0.00528266	0	0	0	0	0	0	0	0	0
Bok	0.021528287	0.005111742	0.015305008	0.007888752	0.130684364	0.04047035	0.014924005	0.001776259	0.014486417	0.059417216	0.333108705	0.002351482	0.02921799	0.008236647	0.005756087	0.045890551	0.004803642	0	0.02961651	0.021688117	0.3510988	1.05233389	0.085549363
Thap4	0.112386504	0.035323106	0.13622744	0.059212428	0.156562832	0.079601232	0.158879149	0.085254837	0.034966286	0.152669086	0.113184286	0.106021504	0.084132073	0.122895721	0.054912926	0.1633711	0.04000815	0.111509226	0.074764518	0.08035235	0.057232014	0.124006496	0.128179943
Gm10550	0.002150129	0.002024529	0.003177056	0.001550513	0	0	0.001050456	0.006547823	0	0.00059796	0.001433238	0.002235072	0.001669258	0	0	0.001612378	0	0	0	0	0	0	0
Atg4b	0.23082791	0.114759343	0.282520004	0.146338242	0.276170823	0.170014873	0.307760253	0.155566862	0.055563515	0.236729175	0.243104763	0.119670855	0.178466102	0.227204407	0.148308794	0.210297475	0.065589004	0.187891068	0.222009291	0.096210283	0.155652068	0.080408321	0.235351591
Dtymk	0.284004888	0.135603582	0.318649603	0.219598115	0.393745931	0.39833001	0.287989488	0.242625301	0.058017891	0.321764621	0.365906087	0.238822876	0.277879615	0.318342023	0.163624486	0.317241912	0.078042821	0.253473247	0.225424997	0.253690316	0.322178505	0.290046286	0.333544293
Ing5	0.152794478	0.066345871	0.066618794	0.100573677	0.122456187	0.175538581	0.09913175	0.21276136	0.055781938	0.130822442	0.143379881	0.096819862	0.14972224	0.180352779	0.11270767	0.169247795	0.053661416	0.192058127	0.077242858	0.018743886	0.135484205	0.055320563	0.1914191
D2hgdh	0.024871581	0.025692567	0.075718233	0.027503526	0.073643608	0.05327382	0.048083228	0.047093231	0.016897004	0.025805882	0.046885973	0.026478147	0.048432813	0.073611138	0.020271837	0.034368588	0.0229773	0.045718056	0.016933112	0.030149795	0.049989036	0.064929636	0.055842785
Gal3st2	0.001367897	0	0	0	0	0	0.000614998	0	0	0.003483248	0.002071315	0	0.00096869	0	0	0	0	0	0	0	0	0	0.006117951
Gm9994	0	0	0	0	0	0	0	0	0	0	0	0.00338241	0	0	0	0	0	0	0	0	0	0.003312477	0
Gm6086	0	0	0	0	0	0	0	0	0	0	0	0	0	0	0	0	0	0	0	0	0	0	0
Neu4	0	0	0	0	0	0	0	0	0	0	0	0	0	0	0	0	0	0	0	0	0	0	0
Pdcd1	0.001912934	0.002019113	0.005463775	0.161185609	0.003200322	0	0.01233264	0.011863759	0.004720196	0.003597751	0.002126477	0.003435326	0.00222175	0.004022017	0.011864703	0.002037471	0.053485599	0.018033453	0.828120213	0	0	0.005517816	0
4930440C22Rik	0	0	0	0	0	0	0	0	0	0	0	0	0	0	0	0	0	0	0	0	0	0	0
Fam174a	0.56172213	0.973794647	0.671525474	0.417389865	0.696087651	0.838323082	0.79063956	0.621459423	0.63479595	0.961726159	0.593128467	0.703629076	0.520368039	0.546939029	1.035192315	0.788563078	0.720606355	0.555670158	0.317839715	0.214293765	0.555225592	1.061570959	0.682012779
St8sia4	0.275303002	0.237227394	0.428357444	0.314135007	0.123722755	0.090171145	0.218885432	0.60146611	0.215119747	0.469140229	0.067374209	0.646909812	0.15404493	0.214660544	0.352111734	0.219352195	0.15022165	0.725032769	0.418227534	0.027949415	0.101179462	0.071469329	0.282379741
4930598F16Rik	0	0	0	0	0	0	0	0	0	0	0	0	0	0	0	0	0	0	0	0	0	0	0
1700063A18Rik	0	0	0	0	0	0	0	0	0	0	0	0	0	0	0	0	0	0	0	0	0	0	0
Gm29601	0	0	0	0	0	0	0	0	0	0	0	0	0	0	0	0	0	0	0	0	0	0	0
4930533P14Rik	0	0	0	0	0	0	0	0	0	0	0	0	0	0	0	0	0	0	0	0	0	0	0
Slco4c1	0.0012395	0.002672042	0.000805841	0.005481899	0	0.002214738	0.004867182	0	0.014184946	0.001512768	0	0.002699469	0.433593816	0.007755659	0	0.003405996	0	0	0	0.016894557	0	0.034970266	0.004701246
Panct2	0	0	0.001718824	0	0.003206126	0	0.001629013	0	0.016778454	0.001340154	0.00616517	0	0.034703764	0	0	0.026882787	0	0	0	0.002371396	0	0.081554273	0
Gm28901	0.006713274	0.003848872	0.001712209	0.012031034	0.002498894	0.010115735	0.005675591	0.011219936	0.01153319	0.015965699	0.015130105	0.007755209	0.009571342	0.003726889	0.007503087	0.0041618	0	0	0.022541194	0.015829058	0	0.002762714	0.017469139
Slco6c1	0	0	0	0	0	0	0	0	0	0	0	0	0	0	0	0	0	0	0	0	0	0	0
D1Ertd622e	0.154207983	0.802156385	0.159666854	0.289062499	0.111014819	0.35774412	0.120472162	0.532029006	0.66121289	0.402117894	0.08470785	0.492125904	0.152324834	0.177179192	0.719348151	0.180725401	0.89706439	0.704235774	0.229528012	0.061824855	0.210511139	0.688918107	0.142106539
Ppip5k2	0.049074765	0.068646061	0.092417852	0.065057412	0.041573758	0.091634553	0.061294745	0.06761835	0.033889462	0.08701978	0.055886807	0.065334453	0.079737865	0.052999889	0.130821137	0.121651291	0.083149617	0.113417783	0	0.002138241	0.074948152	0.079508189	0.069790264
Gin1	0.070262353	0.080937898	0.118976208	0.118748106	0.158494697	0.043243206	0.117007083	0.161031808	0.029312614	0.099605577	0.098051783	0.058879994	0.075709361	0.097366492	0.056033715	0.127615857	0.033121814	0.181952593	0.138602171	0.018799159	0.07643438	0.167123371	0.125740256
Pam	0.82170976	0.114325377	0.917748676	0.131882274	1.037777488	0.115108457	1.052059137	0.125091901	0.112040395	1.028550374	1.445174764	0.183051171	0.720811911	0.830162034	0.172944772	0.900702028	0.104480502	0.193423639	0.115352446	0.26625569	1.336465211	0.387318369	1.047403734
1810006J02Rik	0.016782416	0	0	0.003270111	0	0	0.005307651	0	0	0.00691271	0	0.002070617	0	0.006315397	0	0.003177678	0	0.090981381	0	0.002270796	0	0	0.015553662
Gm29461	0	0	0	0	0	0	0	0	0	0	0	0	0	0	0	0	0	0	0	0	0	0	0
Slco6d1	0	0	0	0	0	0	0	0	0	0	0	0	0	0	0	0	0	0	0	0	0	0	0
Gm7967	0.003273676	0.002865256	0.002626831	0.00188876	0	0.001881644	0.001429335	0.004337818	0	0.001138706	0.001199794	0.003834324	0.003179291	0.003286066	0.005634846	0	0	0.008292582	0	0	0	0	0.00159959
Cntnap5b	0	0	0	0	0	0	0	0	0	0	0	0	0	0	0	0	0	0	0	0	0	0	0
Gm20268	0	0	0	0	0	0	0	0	0	0	0	0	0	0	0	0	0	0	0	0	0	0	0
Gm28187	0	0.004555519	0.002667781	0	0	0.000890726	0	0	0.006366707	0.000727081	0	0	0.002106162	0	0	0	0	0	0	0	0	0	0.000979562
Cdh20	0	0	0.003132278	0	0	0	0	0	0	0	0	0	0	0	0	0	0	0	0	0	0.025477008	0	0
Gm15699	0	0	0	0	0	0	0	0	0	0	0	0	0	0	0	0	0	0	0	0	0	0	0
Gm29012	0	0	0	0	0	0	0	0	0	0	0	0	0	0	0	0	0	0	0	0	0	0	0
Rnf152	0.004849026	0.001121082	0	0.008342419	0.02495121	0	0.004763563	0	0.000736989	0.029645887	0.005010846	0.01031528	0.01456205	0.020176861	0	0.007632342	0	0	0	0	0.177988634	0.043774296	0.015215718
Gm17634	0.000424824	0	0	0	0.0030747	0	0	0	0	0	0	0	0	0	0	0	0	0	0	0	0.025477008	0	0
Pign	0.050923025	0.045157872	0.043251985	0.049809329	0.045380899	0.066768553	0.056101175	0.052110903	0.044488256	0.058016704	0.070768087	0.059622112	0.09429816	0.057699255	0.077653257	0.060010865	0.045969996	0.062429673	0.022729026	0.008028706	0.081669776	0.108068089	0.062704509
2310035C23Rik	0.141437167	0.161368795	0.169805006	0.182141394	0.136571753	0.200757535	0.185967482	0.292200303	0.078828878	0.166662407	0.119438949	0.14660461	0.241125067	0.135708395	0.234378113	0.23617144	0.100929653	0.299533866	0.181200645	0.036253112	0.088102606	0.176258809	0.143570601
Tnfrsf11a	0.00465739	0.070411704	0	0.001097825	0.00358297	0.066104651	0.010971106	0	0.00579809	0.004624425	0.010989472	0.176890294	0.044593037	0.013778548	0.053506285	0.011939945	0.077031625	0.020187535	0.028208811	0.015705759	0.078892085	0.013341372	0.002939338
Gm7160	0.033318709	0.108820556	0.042695032	0.036718543	0.020869484	0.048426241	0.040026971	0.0189746	0.205344938	0.050973144	0.016139295	0.026186703	0.039819367	0.041607745	0.083325737	0.028350216	0.15876002	0.056979568	0.015379808	0.019773553	0.010964998	0.031290809	0.033531949
Zcchc2	0.120592123	0.183300124	0.089955948	0.144128943	0.07102831	0.29230518	0.108396989	0.113087498	0.257024908	0.114896246	0.038184524	0.080087213	0.111999844	0.097399943	0.168960693	0.08452824	0.443163216	0.271443516	0.127349747	0.030908129	0.055340461	0.150022679	0.090830972
Gm20753	0	0	0	0	0	0	0.001642099	0	0	0	0	0	0.000771203	0.001647454	0	0.004732003	0	0	0	0	0	0	0
Phlpp1	0.374844261	0.053545523	0.334463457	0.086215211	0.154776067	0.073625004	0.328047334	0.121874024	0.065933074	0.347060226	0.084543215	0.241349318	0.184790979	0.360588163	0.227930541	0.258719359	0.124015509	0.058625482	0.055296352	0.02160632	0.120158446	0.133414586	0.333431041
A530053M12Rik	0	0	0	0	0	0	0	0	0	0	0	0.001913805	0	0	0	0	0	0	0	0	0	0.020274965	0
Bcl2	0.301418034	0.110399303	0.297071431	1.529327038	0.304274764	0.038746911	0.471956042	0.659288801	0.093284679	0.386087409	0.222424955	0.199637976	0.197683113	0.231335932	0.646380579	0.179983939	0.154782686	1.598275585	0.69053246	0.093039604	0.328661626	0.128860002	0.317473499
D630008O14Rik	0	0	0.00051912	0	0	0	0	0.005943554	0.005215234	0	0	0	0	0	0	0	0.014566117	0	0	0	0	0	0
Kdsr	0.494361448	0.089732407	0.710965766	0.197768038	0.225448435	0.136636582	0.438614397	0.154714384	0.097215093	0.42701763	0.270516901	0.13830681	0.311265818	0.784769714	0.104500575	0.417434773	0.054016605	0.243287995	0.298147171	0.129393386	0.211031011	0.299281271	0.381392426
Vps4b	0.433267403	0.409964405	0.443064637	0.305916779	0.330602884	0.613110866	0.515031236	0.390063325	0.700303785	0.442046735	0.318899543	0.409399333	0.350862509	0.442091178	0.527573551	0.429762588	0.490037049	0.46765594	0.272927474	0.132382609	0.204410035	0.305651781	0.372926202
Serpinb5	0	0	0	0	0	0	0	0	0	0	0.002342443	0	0	0	0	0	0	0	0	0	0	0	0
Serpinb12	0	0	0	0	0	0.001724279	0	0	0	0	0	0.002645511	0.001784528	0	0	0	0	0	0	0	0	0	0
Serpinb13	0	0	0	0	0	0	0	0	0	0	0	0	0	0	0	0	0	0	0	0	0	0	0
Serpinb3a	0	0	0	0	0	0	0	0	0	0	0	0	0	0	0	0	0	0	0	0	0	0	0
Serpinb3d	0	0	0	0	0	0	0	0	0	0	0	0	0	0	0	0	0	0	0	0	0	0	0
Serpinb3b	0	0	0	0	0	0	0	0	0	0	0	0	0	0	0	0	0	0	0	0	0	0	0
Serpinb3c	0	0	0	0	0	0	0	0.005864879	0	0	0	0	0	0	0	0	0	0	0	0	0	0	0
Serpinb11	0	0	0	0	0	0	0	0	0	0	0	0	0	0	0	0	0	0	0	0	0	0	0
Gm15391	0	0	0	0	0	0	0	0	0	0	0	0	0	0	0	0	0	0	0	0	0	0	0
Serpinb7	0	0.001163398	0	0.002801154	0	0	0	0.03808109	0	0.000832649	0	0.002070617	0	0	0	0	0.006993818	0	0.018305505	0	0	0	0
Serpinb2	0.002653391	0.062584754	0.001160319	0.011657316	0.004263722	0.006517309	0	0	0.062816519	0.001327932	0	0.00417389	0	0	0.087351187	0.015347369	0.005809741	0	0	0	0	0.00301312	0.001479106
Serpinb10	0.001855087	0.370847129	0.004050635	0	0.000822031	0.001972042	0.001111309	0.003910471	0.02919852	0.001890692	0.001268451	0.072005862	0.003936501	0.001244083	0.507847905	0.005271274	0.031888512	0	0.006455421	0.002092832	0	0	0.002842084
Serpinb8	0.015416143	0.201589153	0.014565156	0.014562771	0.089601118	0.003546667	0.008153896	0.004915869	0.038927788	0.026852325	0.154594553	0.20042134	0.054581102	0.086725031	0.082233744	0.009787773	0.131179829	0.030773135	0	0.063819593	0.069251042	0.042883975	0.039487539
Gm15389	0	0	0	0	0	0	0	0	0	0	0	0	0	0	0	0	0	0	0	0	0	0	0
D830032E09Rik	0	0	0	0	0	0	0	0	0	0	0	0	0	0	0	0	0	0	0	0	0	0	0
Cdh7	0	0	0	0	0	0	0	0	0	0	0	0	0	0	0	0	0	0	0	0	0	0	0
Cdh19	0	0.002434883	0.003488831	0	0	0	0.001475348	0	0	0	0.00534699	0	0	0	0	0	0	0	0	0	0.079959461	0	0.002540758
Gm29088	0	0	0	0	0	0	0	0	0	0	0	0	0	0	0	0	0	0	0	0	0	0	0
Dsel	0.059812569	0.005355252	0.033781934	0.022485536	0.130374026	0.029032236	0.038653838	0.015518212	0.003852257	0.088781782	0.124390924	0.015977093	0.053720609	0.075565786	0.021069879	0.062761645	0.009251025	0.013744561	0.060992647	0.010383109	0.106304839	0.041322029	0.094725709
Gm28189	0	0	0	0	0	0	0	0	0	0	0	0	0	0	0	0	0	0	0	0	0	0	0
9330185C12Rik	0	0	0	0	0	0	0	0	0	0	0	0	0	0	0	0	0	0	0	0	0	0	0
Cntnap5a	0	0.000872958	0	0	0	0	0	0	0	0	0	0	0	0	0	0	0	0	0	0	0.025477008	0	0
Gm19965	0	0	0	0	0	0	0	0	0	0	0	0	0	0	0	0	0	0	0	0	0	0	0
Zfp813-ps	0	0	0	0	0	0	0	0	0	0	0	0	0	0	0	0	0	0	0	0	0	0	0
Gm28363	0	0	0	0	0	0	0	0	0	0	0	0	0	0	0	0	0	0	0	0	0	0	0
B020011L13Rik	0	0	0	0	0	0	0	0	0	0	0	0	0	0	0	0	0	0	0	0	0	0	0
Gm28360	0	0	0	0	0	0	0	0	0	0	0	0	0	0	0	0	0	0	0	0	0	0	0
Gm28168	0	0	0	0	0	0	0	0	0	0	0	0	0	0	0	0	0	0	0	0	0	0	0
Gm7145	0	0	0	0	0	0	0	0	0	0	0	0	0	0	0	0	0	0	0	0	0	0	0
Gm29106	0	0	0	0	0	0	0	0	0	0	0	0	0	0	0	0	0	0	0	0	0	0	0
Tsn	0.617334712	0.391979795	0.762041069	0.496600381	0.58294342	0.647125963	0.614975056	0.556081711	0.173337789	0.712024109	0.624206105	0.425416116	0.54843446	0.678661617	0.463020471	0.608515088	0.26061092	0.72392637	0.552407824	0.133253054	0.537693044	0.506404473	0.659292647
Nifk	0.197892974	0.229437403	0.208252095	0.306248421	0.224984307	0.405520035	0.278697134	0.350165046	0.113733412	0.204898563	0.148833088	0.20308519	0.147821017	0.195043645	0.143389512	0.180812974	0.110443267	0.258733693	0.256775902	0.055551937	0.145116925	0.29031283	0.187966411
Gm28867	0	0	0	0	0	0	0	0	0	0	0	0	0	0	0	0	0	0	0	0	0	0	0
Clasp1	0.237940212	0.078467925	0.160012288	0.08678827	0.13729225	0.162914617	0.169009296	0.248165599	0.087463836	0.235970282	0.131674128	0.113272609	0.195369773	0.169768645	0.120367029	0.314072172	0.046251415	0.116306242	0.082674584	0.019594757	0.093385611	0.182902695	0.180771008
2900060B14Rik	0.181693441	0.07862016	0.169658991	0.1854743	0.157590735	0.077078442	0.08321219	0.165368646	0.121988049	0.116250696	0.147304118	0.173446376	0.116970506	0.154482012	0.11182908	0.1344715	0.043806803	0.083825364	0.337342907	0.027776952	0.043814317	0.068456563	0.148434034
Tfcp2l1	0.003378213	0.005468131	0.004797118	0.001590068	0.003265339	0.000616558	0.005280574	0.004784744	0	0.00422236	0.009364458	0	0.327333842	0.008004749	0	0.021736672	0	0	0.018333899	0.054049656	0.032636564	0.049288771	0.008066246
Gli2	0.002298067	0.001331724	0.008154896	0	0.043272453	0	0.006466262	0	0.001585102	0.007353488	0.089438165	0.001603049	0.011884252	0.01331284	0	0.002591189	0	0	0	0.002624709	0.020400794	0	0.022542781
Gm26831	0	0	0.004148137	0	0	0	0	0	0	0	0	0	0	0	0	0	0	0	0	0	0	0	0
Gm29456	0	0	0	0	0	0	0	0	0	0	0	0	0	0	0	0	0	0	0	0	0	0	0
Gm29455	0	0	0	0	0.004082298	0	0.003073454	0.005299851	0	0	0.003033164	0.004031654	0	0	0	0	0.019861034	0.015124763	0	0	0	0.065263593	0
Inhbb	0.148121887	0.011804591	0.056320136	0.008008336	0.011956352	0.007650389	0.037757754	0.011272706	0	0.071452251	0.083415256	0.005402435	0.11054775	0.158595854	0.005088256	0.127636154	0.016730803	0.004504131	0	0.047156373	0.015406014	0.540092821	0.04993994
Ralb	0.918063795	0.555283562	0.763200574	0.123504232	0.520881257	0.510588219	0.590144085	0.13084705	0.380953417	0.691442039	0.495029907	0.470437696	0.423750644	0.948211619	0.542645378	0.653296992	0.486396721	0.095031039	0.178243638	0.203544373	0.420686419	0.356393932	0.675308023
Gm27184	0.009978158	0.00256276	0.003559098	0.002477088	0.009319195	0.005763476	0.007766619	0.005480577	0	0.007034404	0.015082994	0	0.005700791	0.002473306	0.020108442	0.019329652	0	0	0	0	0	0	0.012145938
Tmem185b	0.391140337	0.242854122	0.283049121	0.115053477	0.249850553	0.306316207	0.240355478	0.148150716	0.149797857	0.186161245	0.215769526	0.215562483	0.143979985	0.271451306	0.222721119	0.246429666	0.204421589	0.184820941	0.193417671	0.008186976	0.107059274	0.06319662	0.217496833
3830432H09Rik	0	0	0	0	0	0	0	0	0	0.000953811	0	0	0	0	0	0	0	0	0	0	0	0	0
Epb41l5	0.03114977	0.003700768	0.024498413	0.012308232	0.135214821	0.026972508	0.037804701	0.053048824	0.003154368	0.062571826	0.094185429	0.025185725	0.299373459	0.041735279	0	0.761436681	0.00324577	0.014990182	0.041443149	0.099546148	0.098455263	0.554332976	0.093464192
Ptpn4	0.060342703	0.027552402	0.062822512	0.083134531	0.040049415	0.049651608	0.306588893	0.040785383	0.014627301	0.229988601	0.054468024	0.09488504	0.129139024	0.08148121	0.033840558	0.125197065	0.046695776	0.268562564	0.068316055	0.027806879	0.064050438	0.050864553	0.094332643
Gm28209	0	0	0	0	0	0	0	0	0	0	0	0	0	0	0	0	0	0	0	0	0	0	0
Tmem177	0.024621427	0.004274317	0.032037332	0.02768924	0.032862547	0.019833551	0.05060718	0.049990457	0.004195022	0.050591166	0.031922924	0.019873392	0.030525194	0.032451598	0.010123317	0.067948025	0	0.014663191	0.032581792	0.003330423	0.037723585	0.053594243	0.045690959
Cfap221	0	0	0	0	0	0	0	0	0	0.001324999	0	0	0	0	0	0	0	0	0	0	0	0.196660205	0
Sctr	0	0	0	0	0	0	0	0	0	0	0	0	0	0	0	0	0	0	0	0	0	0	0
Tmem37	0.072730392	0.077685694	0.071939698	0.026869625	0.039974315	0.031371317	0.106958625	0.016862696	0.038725285	0.056420306	0.04467957	0.196808918	0.27785292	0.129814613	0.039803261	1.36247862	0.074725034	0.310018055	0.034842146	0.061121741	0	0.049918713	0.047774913
Dbi	0.97968775	1.814469133	1.100826945	0.726929497	1.744145558	1.933358961	1.022654352	0.796576876	0.62941269	1.338998017	1.589696473	1.217105058	1.806084169	1.148938721	1.309421475	1.303320703	1.374862024	1.031698387	0.715157613	1.395077965	1.573598618	1.46745003	1.431902037
3110009E18Rik	0.023031972	0.04648072	0.028873189	0.046050928	0.058230279	0.02411562	0.0447313	0.052112818	0.021802639	0.076404875	0.075922967	0.041407341	0.043350648	0.04030197	0.034139745	0.047263944	0.013040193	0.107027494	0.076844115	0.018046758	0	0.105806367	0.043738965
Steap3	0.024305666	0.060072825	0.017678594	0.02151699	0.536036214	0.026791505	0.02791562	0.048583958	0.021552233	0.129323153	0.382710901	0.053240823	0.106388947	0.047488901	0.014656349	0.092619613	0.016043757	0.038919375	0	0.006542574	0.124327314	0.075724799	0.263350541
C1ql2	0	0	0	0	0	0	0	0	0	0	0	0	0.00841888	0	0	0	0	0	0	0.003840557	0	0	0
1700012E03Rik	0	0	0	0	0	0	0	0	0	0	0	0	0	0	0	0	0	0	0	0	0	0	0
Marco	0.029542956	0.028004869	0.032762445	0.018341639	0.022678507	1.26855892	0.024389845	0.031545448	0.038378295	0.022194598	0.014461172	0.036172064	0.034573469	0.010832471	0.02499153	0.019824008	0.110321872	0.020823848	0.070773936	0.084644498	0	0.004060439	0.021865506
En1	0	0	0.001073118	0	0	0	0	0	0	0	0	0	0	0	0	0	0	0	0	0	0	0	0
2610027F03Rik	0	0	0	0	0	0	0	0	0	0	0	0	0	0	0	0	0	0	0	0	0	0	0
Gm29346	0	0	0	0	0	0	0	0	0	0	0	0	0	0	0	0	0	0	0	0	0	0	0
Gm29345	0	0	0	0	0	0	0	0	0	0	0	0	0	0	0	0	0	0	0	0	0	0	0
Gm29348	0	0	0	0	0	0	0	0	0	0	0	0	0	0	0	0	0	0	0	0	0	0	0
Gm29347	0	0	0	0	0	0	0	0	0	0	0	0	0	0	0	0	0	0	0	0	0	0	0
Celrr	0	0	0	0	0	0	0	0	0	0	0	0	0	0	0	0	0	0	0	0	0	0	0
Gm29359	0	0	0	0	0	0	0	0	0	0	0	0	0	0	0	0	0	0	0	0	0	0	0
Insig2	0.291704001	0.118212551	0.33206213	0.088181735	0.30026869	0.164135528	0.48356325	0.170851436	0.099286552	0.387079301	0.218264038	0.155635963	0.306175106	0.295155922	0.135329956	0.362061412	0.093780837	0.145101565	0.145078455	0.239868546	0.337575707	0.496519929	0.313633591
2210011K15Rik	0	0	0	0	0	0	0	0	0	0	0	0	0	0	0	0	0	0	0	0	0	0	0
Ccdc93	0.053227772	0.050038958	0.061332067	0.075996602	0.070507438	0.075418741	0.052987964	0.059356756	0.011530283	0.057585114	0.055191648	0.075264455	0.064332038	0.070008711	0.067337133	0.025805015	0.036319004	0.095396828	0.019579024	0.016848531	0.034070002	0.054855322	0.100950083
Gm15392	0	0	0	0	0	0	0	0	0	0	0	0	0	0	0	0	0	0	0	0	0	0	0
Htr5b	0	0.001714097	0	0	0	0	0	0	0	0	0	0	0	0.004169567	0	0	0	0	0	0	0	0	0
Ddx18	0.360467646	0.16298962	0.423089374	0.370131722	0.369732131	0.532742853	0.406347799	0.540943897	0.060700738	0.421485228	0.262445306	0.281256176	0.218789866	0.396740109	0.161985491	0.327691655	0.086743234	0.323332489	0.375716839	0.052424627	0.185641974	0.413329654	0.334226161
Gm28590	0	0	0	0	0	0	0	0	0	0	0	0	0	0	0	0	0	0	0	0	0	0	0
Dpp10	0	0	0	0	0	0	0	0	0	0.001773699	0	0.017204789	0	0.007922992	0	0.001362185	0	0	0	0	0.007736109	0	0.004069849
Gm28928	0	0	0	0	0	0	0	0	0	0	0	0	0	0	0	0	0	0	0	0	0	0	0
1700121L03Rik	0	0	0	0	0	0	0	0	0	0	0	0	0	0	0	0	0	0	0	0	0	0	0
Actr3	1.295285481	1.966189461	1.066100587	1.135996526	0.772133422	1.411197413	1.32917019	1.22129271	1.617124011	1.06694516	0.81903686	1.842469174	0.95193291	1.063707793	1.737451931	0.94694966	2.114700412	1.508161826	1.518001847	0.515601449	0.999334486	0.888261938	1.016323115
Gm28706	0	0.001106364	0	0	0	0	0	0	0	0	0	0.001905125	0	0	0	0	0	0	0	0	0	0	0
Slc35f5	0.582990954	0.152726895	0.494460921	0.036518443	0.456585304	0.183511094	0.522320241	0.084658622	0.142151573	0.44473605	0.368020885	0.164846108	0.331976453	0.375837098	0.129460526	0.346870284	0.133210432	0.04905633	0.045138942	0.150913435	0.194309846	0.455188797	0.430828113
Gpr39	0.001727728	0	0	0	0	0	0.000791311	0	0	0	0.025160307	0.008713901	0.012086967	0	0	0	0	0.01583755	0	0.016409038	0	0.038158795	0
Lypd1	0.008949669	0	0.007896244	0	0.004213641	0	0.002757595	0	0	0.008736573	0.007376797	0	0.010353511	0.005217372	0	0	0	0	0	0.002707505	0	0	0.002528654
Nckap5	0.790369069	0.085842442	0.752029178	0.078663417	0.235228245	0.083622691	0.471105318	0.093467012	0.086854379	0.614972419	0.096894657	0.071090777	0.589646823	0.589478492	0.032340497	0.809608668	0.0304907	0.098292656	0.122645091	0.068402951	0.007736109	0.177620182	0.645664168
4930599A14Rik	0	0	0	0	0	0	0	0	0	0	0	0	0	0	0	0	0	0	0	0	0	0	0
Mgat5	0.061975759	0.119835077	0.060611914	0.099386755	0.084324827	0.275715573	0.18790056	0.08871849	0.074847458	0.096142508	0.098615832	0.11671262	0.12562243	0.10134458	0.141835615	0.095185877	0.095330799	0.337926478	0.596680693	0.091424881	0.1030946	0.559644963	0.097503725
Tmem163	0.004207007	0.00447014	0.004867436	0.018506398	0.016197192	0.001313283	0.008847498	0.330389595	0	0.001038008	0.025923316	0.058025986	0.354266991	0.011031376	0	0.010893694	0	0.26679924	0	0.028356725	0.025477008	0.044890394	0.001275435
Acmsd	0	0	0	0	0	0	0	0.004784744	0	0	0	0	0	0	0	0.001424816	0	0	0.00874672	0	0	0	0
2900009J06Rik	0.011137344	0	0.006500102	0	0.030662078	0.001097156	0.010336122	0	0.025194432	0.017141031	0.012438181	0.00473737	0.020092436	0.015111532	0	0.00262431	0	0	0	0.011728476	0	0.008973032	0.042192963
Ccnt2	0.35143627	0.263499189	0.411843966	0.402275885	0.390860549	0.262885351	0.451873876	0.517530629	0.124795056	0.386596646	0.317798482	0.350954703	0.388992441	0.38380705	0.447778313	0.435704994	0.288779216	0.491841555	0.423093676	0.098278251	0.30341511	0.428006636	0.298017861
Map3k19	0	0.00157795	0	0	0	0.001329215	0	0.002154992	0	0	0	0	0	0	0	0	0	0	0.00476997	0	0	0.011655252	0.00199239
Rab3gap1	0.175872916	0.071447413	0.16299809	0.176000532	0.127971022	0.140985696	0.161675795	0.18654433	0.055784748	0.219100845	0.160826142	0.131698181	0.180737163	0.16154549	0.102088508	0.184865577	0.028700385	0.136300546	0.214657382	0.057440033	0.196178321	0.139893009	0.178732761
Zranb3	0.012607805	0.012859918	0.002498781	0.003891039	0.002478626	0.033728312	0.010257031	0.004240205	0	0.006770741	0.007339102	0.010107844	0.002753006	0.00167841	0	0.006444761	0.043147704	0	0	0	0.027073918	0.004757374	0.006983664
Gm28800	0	0	0	0.003481995	0	0	0	0.006176443	0	0	0	0	0	0	0	0.001755179	0	0	0	0	0	0	0
R3hdm1	0.273819427	0.239115695	0.40095999	0.404383602	0.249548527	0.358168818	0.291570403	0.423503332	0.104419381	0.304293521	0.255050282	0.249871364	0.212493337	0.340528288	0.325376405	0.296009547	0.19299389	0.376688047	0.399984174	0.056889086	0.388243319	0.292773552	0.258173023
Ubxn4	0.753345948	0.571052956	0.663553203	0.546528316	0.53973704	0.641011586	0.712342539	0.571720021	0.406698639	0.687273572	0.549698252	0.717310847	0.55338297	0.742500041	0.574465231	0.701455573	0.534125795	0.666671574	0.640169924	0.260831329	0.651323483	0.91319946	0.652952324
Lct	0	0	0	0	0	0	0	0	0	0	0	0	0	0.003055212	0	0	0	0	0	0	0	0	0
Mcm6	0.142112907	0.024155518	0.160209013	0.174284495	0.053204039	0.198018772	0.095884401	0.134739609	0.020103489	0.112856825	0.071477947	0.150018467	0.074853172	0.122527946	0.059834506	0.085822515	0.038022868	0.499567625	0.124928049	0.059937176	0.157931954	0.013716798	0.077272037
Dars	0.351397391	0.177640424	0.492106703	0.234407901	0.300018008	0.286401994	0.347656994	0.239605512	0.073130678	0.353732164	0.228611776	0.283283958	0.189193897	0.192654504	0.220482746	0.351407567	0.158088304	0.305943757	0.186479308	0.112810703	0.256326259	0.340944149	0.350962203
Cxcr4	0.120411006	0.58211662	0.138872534	0.53061198	0.109216209	0.67660754	0.070179551	0.725553639	1.482534173	0.519964283	0.070705003	0.507044781	0.168955039	0.059704375	1.409222817	0.151846186	1.027774165	0.90499068	0.824299206	0.025482665	0.050825028	0.169158855	0.104786938
Gm26686	0	0	0	0	0	0	0	0	0	0	0	0.000725717	0	0	0	0	0	0	0	0	0	0	0
Thsd7b	0	0.000417547	0	0.002416254	0	0.001033874	0	0	0.003804482	0	0	0	0	0	0	0.006284496	0	0	0.022541194	0	0	0	0.002122246
Gm16081	0	0	0	0	0	0	0	0	0.005433278	0	0	0	0	0	0	0	0	0	0	0	0	0	0
Cd55b	0	0	0	0	0.001930112	0	0	0.004093049	0	0	0	0	0	0.001835861	0	0	0	0	0	0	0	0.0818546	0
Gm15674	0	0	0	0	0	0.00103058	0	0	0	0	0	0	0	0	0	0	0	0	0	0	0	0	0
Gm15675	0.008532078	0.001063604	0.002848223	0.032375138	0	0.000937174	0.003101477	0.135169368	0	0.005624161	0.00799658	0.006410628	0.021019175	0.001637791	0	0.001709111	0	0.015561997	0	0.009562813	0	0.208820327	0.004385744
Cd55	0.074807369	0.025278215	0.125048686	0.330448382	0.150262121	0.009138498	0.050920104	1.112890595	0.021217256	0.088658141	0.27508099	0.060237278	0.221361613	0.082288168	0.068758136	0.128931257	0.025725505	0.166019408	0.06794126	0.368732682	0.281499994	1.123411203	0.063577378
Gm16083	0.001072255	0	0	0	0	0.002347115	0	0.010765502	0	0.001818214	0	0	0	0	0	0	0	0	0	0	0	0	0.002031882
Zp3r	0	0	0	0	0	0	0	0	0	0	0	0	0.001227665	0	0	0	0	0	0	0	0	0	0
C4bp	0	0	0	0	0	0	0	0	0	0	0	0	0	0	0	0	0	0	0	0	0	0	0
Gm29427	0	0	0	0	0	0	0.002806718	0	0	0.000568273	0	0	0.009583562	0	0	0	0	0	0	0	0	0	0
Pfkfb2	0.021531229	0.008388409	0.011862271	0.005358635	0.044175513	0.009637629	0.013995071	0.013230174	0.005485809	0.013055859	0.029558113	0.008187533	0.118539403	0.040309985	0	0.048088495	0	0	0.024402703	0.011489704	0.02006512	0.092257406	0.021170315
Yod1	0.180732108	0.086387931	0.165874583	0.092327901	0.15917334	0.078617908	0.167765312	0.130165294	0.019734132	0.15892935	0.290382363	0.097890242	0.203492582	0.123383189	0.081765874	0.217528529	0.024925089	0.033680531	0.096287564	0.052633889	0.049504961	0.261894659	0.177000337
AA986860	0.013043772	0.009196748	0.018021961	0.012667349	0.026825035	0.010305922	0.023052051	0	0.027791519	0.026103329	0.036675378	0.002939264	0.315013164	0.015383143	0.022086197	0.478580825	0.008527985	0	0	0.112092296	0	0.086166763	0.02200247
Gm28857	0.00274415	0	0.004136909	0	0.001465218	0	0.00822941	0	0	0.005725614	0.000671714	0	0.001139468	0	0.010231168	0	0	0	0	0	0	0	0.001141277
Gm28856	0	0	0	0	0	0	0	0	0	0	0	0	0.012550608	0	0	0	0	0	0	0	0	0	0
Fcamr	0	0	0	0	0	0	0	0	0	0	0	0	0.001882663	0	0	0	0	0	0	0	0	0.028470961	0
Gm15848	0	0	0.007640253	0	0	0.002410406	0	0.040382091	0	0.000738249	0	0.008600969	0.002907477	0	0	0	0	0	0	0	0	0.047314181	0
Pigr	0.006664337	0.006737589	0.009680527	0.004079344	0	0.002430152	0.000948326	0.025236869	0.021329056	0.005541921	0.002538947	0.030778337	0.017392807	0.002578283	0.005088256	0.004795319	0.019358907	0.010430451	0.022613069	0.254143658	0	0.548244	0.001096632
Fcmr	0.015001142	0.015967735	0.032834946	0.027853139	0.00905969	0.013378195	0.020103805	1.515467452	0.03993677	0.03819678	0.015860799	0.020428372	0.021165263	0.011783377	0.06308686	0.025116195	0.029254278	0.036316929	0	0.017319574	0	0.018572188	0.015766817
Il24	0	0	0	0	0	0	0	0	0	0.000785858	0	0.003543251	0.003341731	0	0	0	0	0	0	0	0	0	0
Il20	0	0	0	0	0	0	0	0	0	0	0	0	0	0	0	0	0	0	0	0	0	0	0
Il19	0	0	0	0	0	0.001407568	0	0	0	0	0	0	0	0	0	0	0	0	0	0	0	0	0
Il10	0.005364984	0.089520305	0.004042085	0.018582051	0.025382734	0.015163959	0.00913224	0.016604187	0.011756004	0.006648601	0.021115315	0.174525002	0.010605219	0.002695561	0.082588738	0.01346785	0.053862898	0.008225706	0.025304113	0	0	0.008973032	0.008236284
Mapkapk2	0.430839213	1.104211492	0.349140574	0.327512779	0.448201065	0.901821902	0.500606998	0.37682338	1.169515317	0.467456431	0.671663655	0.926369398	0.73746088	0.480671223	1.311222724	0.620275734	1.042774598	0.536896916	0.5641541	0.214633451	0.561771212	0.365333739	0.514407416
Dyrk3	0	0.009836938	0	0.005060931	0	0.007262954	0.000940012	0.030135173	0.003898058	0.001773278	0.003654353	0.013850082	0.033533552	0	0	0.001474348	0	0	0.117718228	0	0	0.323684049	0.001293145
Eif2d	0.201553319	0.056341085	0.263664583	0.108113729	0.195721663	0.124923645	0.297429188	0.156089284	0.049208877	0.155300117	0.122138214	0.110683442	0.149838799	0.207374838	0.057643202	0.226950614	0.03051678	0.179661618	0.166170178	0.042018038	0.154218652	0.271102235	0.160425591
Rassf5	0.059098426	0.429331516	0.039739894	0.42544803	0.10051909	0.960454669	0.05506975	0.278169024	0.428618651	0.266338513	0.069034778	0.356058188	0.064459694	0.037995408	0.899757228	0.084315027	0.226294248	0.446920351	0.499166564	0.022791725	0.051385362	0.048175647	0.082815992
Ikbke	0.015419298	0.120905567	0.008113992	0.161504345	0.036453386	0.020779867	0.008429891	0.029144564	0.174473219	0.026255759	0.053954291	0.043418424	0.009577227	0.017491759	0.055829507	0.009677442	0.311497457	0.038638205	0.150590159	0.046266117	0	0.193795588	0.032496348
Gm28914	0	0	0	0	0	0	0	0	0	0	0	0	0	0	0	0	0	0	0	0	0	0	0
Gm28913	0.000490704	0	0	0	0.004894341	0	0	0	0	0.001424306	0.003216618	0	0.001995328	0	0	0.001533535	0	0	0	0	0	0	0
Srgap2	0.331740479	0.213064847	0.300084956	0.122643712	0.225001706	0.211489728	0.283049571	0.07741238	0.054277473	0.255373547	0.132618448	0.232077589	0.233869966	0.347662296	0.262197315	0.406579401	0.253350407	0.08369105	0.140128545	0.031355855	0.168915823	0.296054724	0.31105863
Fam72a	0.073231895	0.020068268	0.036331574	0.008712968	0.039525659	0.012431266	0.04055408	0.010899634	0.007986459	0.032637491	0.028032704	0.023363206	0.03417081	0.046145515	0.007860152	0.038529816	0.01511016	0.005670467	0.008024289	0.046666796	0.038682959	0.124474084	0.057833236
Avpr1b	0	0	0	0	0	0	0	0	0	0	0	0	0	0	0	0	0	0	0	0	0	0	0
Ctse	0	0.01047828	0.002725967	0.009182743	0	0.002214738	0	0.050911105	0.050385648	0.001786202	0.004802797	0.01596806	0	0	0.03371109	0	0	0.011438003	0.013869598	0	0	0	0
Rab7b	0.025525496	0.393606693	0.025264538	0.01162314	0.142309322	0.370782534	0.030044748	0.005086961	0.113944978	0.065419508	0.26968339	0.89554102	0.028283355	0.036253654	0.155377901	0.050482539	0.423715501	0.016881321	0.00925765	0	0.20029388	0.064421261	0.076354643
Slc26a9	0.008584861	0.002085547	0.000895353	0.007115272	0.00846424	0.004714114	0	0.006287787	0.0048182	0.001702158	0.006870858	0.010646075	0.299288408	0.001299331	0.004618312	0.013924018	0	0	0	0.061496217	0	0.024501645	0.003356433
Pm20d1	0.004310286	0	0	0	0.006563271	0.001720525	0.000948521	0.004231449	0	0	0	0.002382406	0.031991576	0	0	0.001755967	0	0	0	0	0	0.008973032	0.004578964
Slc41a1	0.216551843	0.090128635	0.106345011	0.145654289	0.176207441	0.180992291	0.107794408	0.108452607	0.046182356	0.162520762	0.204543866	0.351293269	0.229953104	0.206798133	0.149772287	0.142560094	0.042985949	0.048257435	0.139734778	0.030853885	0.170286327	0.111452542	0.205701113
Rab29	0.073972003	0.359553286	0.108806621	0.110033168	0.105862436	0.444871694	0.128378989	0.096912547	0.07465695	0.118970316	0.072040532	0.174538143	0.070663675	0.099659445	0.367022217	0.103774652	0.40745127	0.138873141	0.117456611	0.060196214	0.066987433	0.021248974	0.086844434
Nucks1	0.595143215	0.313346563	0.713955387	0.524596852	0.578502118	0.588078942	0.690251246	0.601201664	0.170751593	0.866553329	0.636559772	0.550667027	0.704164682	0.684513596	0.582084432	0.651631567	0.152903123	0.711635179	0.63063689	0.182949634	0.692824694	0.530130962	0.753149827
Slc45a3	0.002021106	0.001053425	0	0.005059148	0.006902168	0.001229612	0.00230705	0.004855604	0	0.002930041	0.066758545	0.004536038	0.005139543	0	0	0.058055518	0	0	0.018870514	0.014440211	0.316194762	0.052593644	0.002878926
Elk4	0.500414632	0.189474461	0.541887615	0.367250722	0.250148785	0.216233146	0.4435792	0.47582714	0.212651263	0.678917575	0.293184278	0.258968823	0.482153683	0.57038637	0.290735933	0.508236078	0.147384614	0.310224127	0.413345162	0.10634762	0.439183076	0.233129474	0.550419289
Mfsd4	0.13377531	0.016934968	0.129161833	0.061987341	0.066122899	0.009775542	0.078321316	0.148475298	0.026910825	0.105853441	0.039370705	0.027981358	0.033510908	0.09108216	0.043352996	0.050491268	0.016124143	0.111153991	0.034878478	0.018019111	0.140415166	0.052447761	0.097316944
Gm26892	0	0	0	0	0	0	0	0	0	0	0	0	0	0	0	0	0	0	0	0.006202509	0	0	0
Cdk18	0.010546179	0.011775632	0.011811535	0.014739017	0.197777722	0.011806709	0.0093281	0.007446012	0.008378072	0.25207332	0.029119192	0.021692715	0.081588155	0.026663382	0.012983452	0.098067886	0	0.008513731	0.027810524	0.006688279	0.028842903	0.033687678	0.08256859
Gm29629	0	0	0	0	0	0	0	0	0	0	0	0	0.001702235	0	0	0	0	0	0	0	0	0	0
Lemd1	0	0	0	0	0	0	0	0	0	0.001387967	0	0	0	0	0	0	0	0	0	0.008017705	0	0	0
1700037F24Rik	0	0	0	0	0	0	0	0	0	0	0	0	0	0	0	0	0	0	0	0	0	0	0
Gm10188	0	0	0	0	0	0	0	0	0	0	0	0	0	0	0	0	0	0	0	0	0	0	0
Gm29630	0	0	0	0	0	0	0	0	0	0	0	0	0	0	0	0	0	0	0	0	0	0	0
Klhdc8a	0.028047446	0.001085436	0.03135293	0.004333838	0.008781812	0.01153993	0.014041971	0.004450881	0	0.017143123	0.006839589	0	0.035775935	0.077580735	0.005055973	0.134627724	0.007088774	0.009948549	0	0.030754853	0	0.225100189	0.012441736
Nuak2	0.352238197	0.544730556	0.185564779	0.06896596	0.117617845	0.507514199	0.268265436	0.418145762	0.30069856	0.187238855	0.096471343	0.418466986	0.182131294	0.413283258	0.77283245	0.239085487	0.586863897	0.071960343	0.068868934	0.053148056	0	0.20236266	0.179058948
F730311O21Rik	0	0.001586537	0	0.00188876	0	0	0.000928964	0	0.004382716	0	0	0.002360674	0	0.0011755	0	0	0	0	0	0	0	0	0
Tmcc2	1.018204822	0.166304003	1.381449848	0.143997006	0.312408896	0.159633654	1.842742763	0.1953453	0.223923231	0.962759492	0.212991364	0.196849107	0.498655241	0.859124877	0.278588511	0.722887943	0.09163367	0.151342769	0.244039044	0.171032236	0.262811276	0.205017366	0.89284504
Gm15849	0	0	0.001061951	0	0	0	0	0	0	0	0	0	0	0	0	0	0	0	0	0.003330423	0	0	0
Dstyk	0.193502813	0.073921316	0.199359988	0.063534847	0.141475238	0.106002176	0.140372165	0.065306784	0.093773845	0.210215637	0.14312558	0.094638338	0.180393405	0.150998921	0.125758706	0.274234538	0.088804814	0.079543706	0.065922071	0.026759253	0.088751313	0.21206452	0.192443243
Rbbp5	0.076197109	0.038399414	0.094039595	0.048260238	0.069342081	0.105824629	0.078929047	0.100185885	0.026684863	0.10924437	0.068320988	0.059845325	0.098104198	0.071524821	0.094605092	0.097221507	0.033581589	0.069445005	0.019579024	0.017756227	0.041237493	0.08072431	0.099302647
Tmem81	0.012026049	0.00780158	0.022264635	0.009399504	0.029775728	0.018674195	0.023351954	0.018459666	0.002742527	0.030898498	0.007680584	0.013434663	0.012779385	0.016753361	0.037568606	0.011225016	0	0	0	0.013749399	0	0.051114326	0.023784905
Cntn2	0.00822849	0.005360227	0.010587962	0.000546944	0	0.006916491	0.013383489	0	0.012609119	0.001790749	0.003676334	0.002208169	0.003511719	0.017351486	0	0.00547457	0.011885078	0	0.017343059	0	0	0	0.005239628
Nfasc	0	0.001625505	0	0	0	0	0	0	0.006214477	0	0.004913406	0	0	0	0	0	0.017786879	0	0	0	0	0	0
Gm10538	0	0	0	0	0	0	0	0	0	0	0	0	0	0	0	0	0	0	0	0	0	0	0
Lrrn2	0	0.001342664	0	0	0.039617732	0	0.000870333	0	0	0.002203774	0.018234911	0	0.004256933	0	0	0.009728616	0	0	0.054315492	0	0.033124166	0	0.018824356
Mdm4	0.25466379	0.1533611	0.26863019	0.270692142	0.239628945	0.189304344	0.265241843	0.398301641	0.099917335	0.302699982	0.210285454	0.163585879	0.246712342	0.270853152	0.264826937	0.31880212	0.254408877	0.202629994	0.267897431	0.076974537	0.144135879	0.192620758	0.277998427
Pik3c2b	0.048693715	0.007768719	0.061530233	0.016544636	0.002457219	0.014631373	0.025723361	0.138399814	0.013077573	0.037075066	0.030408015	0.00916451	0.132962305	0.044908573	0.004542691	0.01903797	0.014327484	0.002254601	0	0.002624709	0.048049689	0.115341824	0.051847509
Gm28609	0	0	0	0	0	0	0	0	0	0.000744774	0	0	0	0	0	0	0	0	0	0	0	0	0
Ppp1r15b	0.329041301	0.499982782	0.25289782	0.25840885	0.190889276	0.671143341	0.274923777	0.216388133	0.362994134	0.346695903	0.223846789	0.274793689	0.260806115	0.301415713	0.611737628	0.293305982	0.641946479	0.333894221	0.179894828	0.073753791	0.170055157	0.357258986	0.273413313
Plekha6	0.016841083	0.011935746	0.017209609	0.019175936	0.24938805	0.024352751	0.034344832	0.011877073	0.017714487	0.081382418	0.324506768	0.025334385	0.136249196	0.040839272	0.055354797	0.062273792	0.005372287	0.052320262	0.01973155	0.036288693	0.031280309	0.083612294	0.200844157
Gm19461	0.001593968	0.002884069	0.000443687	0	0.033817772	0	0.001398663	0	0	0.004229843	0.03166231	0.003649886	0.005690249	0.006240592	0	0.002206068	0	0	0	0	0	0	0.034659702
Golt1a	0	0	0	0	0	0	0	0	0	0	0	0	0.002759688	0	0	0	0	0	0	0	0	0.203265856	0
Gm28040	0	0	0.002380085	0	0	0	0	0	0.000591585	0.001650042	0	0	0	0	0	0	0	0	0	0	0	0.011685284	0.002790015
Kiss1	0	0	0	0	0	0	0	0	0	0	0	0	0	0	0	0	0	0	0	0	0	0	0
Ren1	0	0	0	0	0	0	0	0.002124275	0	0	0	0	0	0	0	0	0	0	0	0	0	0	0
Etnk2	0.001385072	0.003642764	0	0	0	0	0.005478281	0	0.001847915	0.006684297	0	0.016580508	0.010731252	0.012642743	0	0	0.005080148	0.075652152	0	0	0	0.057430412	0.006080182
Sox13	0.378720664	0.05328858	0.383073449	0.060414127	0.156566993	0.061540344	0.401739435	0.066556278	0.065385878	0.42864514	0.06828349	0.056407542	0.181796384	0.403378136	0.044078873	0.268406611	0.016006537	0.081652729	0.201661168	0.053798661	0.058002512	0.106045492	0.355781613
Snrpe	0.908188755	1.215781388	1.040739023	1.251297599	0.755439445	1.189411463	0.974837588	1.267094739	0.432199591	0.945967329	0.823628067	1.077038324	0.773191069	0.967851297	1.18258566	0.85700334	0.955654868	1.344847103	1.198463554	0.88193427	0.844248327	0.934975523	0.853388305
Gm26706	0	0	0	0	0	0.001272093	0	0	0	0.00061862	0	0.000725717	0	0	0	0.003301233	0	0	0	0	0.040393703	0	0.001108848
Zc3h11a	0.22828572	0.105435534	0.16019651	0.083533992	0.236422306	0.164526326	0.150528319	0.133806635	0.083916016	0.223145072	0.245522015	0.108310135	0.247865454	0.159238355	0.104775816	0.268622673	0.141737966	0.16326287	0.148506076	0.062732808	0.304939583	0.151282595	0.267973541
Gm38394	0.019113813	0.003128446	0.013190717	0.015859958	0.00572316	0.002526494	0.007789672	0.002690452	0.003183734	0.013877206	0.006210703	0.004029972	0.009278135	0.002894132	0.002745086	0.002775142	0.005021697	0	0	0	0	0	0.006699834
Zbed6	0	0	0	0	0	0	0	0	0	0	0	0	0	0	0	0	0	0	0	0	0	0	0
Lax1	0.002836323	0.018722865	0	0.070029266	0.008622091	0	0.003721158	0.133996895	0.00483733	0.014193461	0.01089127	0.012598604	0.006182728	0.011598297	0.005088256	0.002770066	0.009859573	0.297338515	0.142769951	0	0.030992776	0	0.008276874
Atp2b4	0.0439599	0.300839208	0.04786755	0.148883679	0.22960449	0.043362123	0.033483627	0.014544477	0.056507423	0.390554875	0.296921098	0.220683035	0.141453798	0.215973811	0.171307922	0.136231301	0.247994427	0.200140401	0.42847796	0.032327808	0.51541087	0.118687681	0.176649531
Gm28441	0	0	0	0	0	0	0	0	0	0	0	0	0	0	0	0	0	0	0	0	0	0	0.001101292
Optc	0.002205003	0	0	0	0.004176669	0.0006897	0.003623398	0	0	0.005836784	0.005447345	0	0.001998383	0	0	0	0	0	0	0	0.040393703	0	0.001824965
Gm15851	0.003761335	0.004726887	0.00907586	0.005087279	0.00346219	0.008436912	0.009383826	0.016401	0.012233586	0.013104355	0.005244479	0	0.007539668	0.006911518	0	0.007073783	0	0	0.036308654	0.013824924	0	0.008758157	0.007493876
Prelp	0.299825652	0.129035425	0.209159174	0.155229796	2.209690571	0.16793369	0.182145271	0.216486423	0.209334457	1.452330908	1.776016714	0.292423205	0.955944357	0.340675813	0.126116346	0.908170314	0.131509513	0.184071258	0.240348484	0.155011626	1.448728429	0.181857636	1.740297088
Gm1627	0	0	0	0	0	0	0	0	0	0	0	0	0	0	0	0	0	0	0	0	0	0	0
Fmod	0.003610134	0.001167175	0	0.005159629	0.054919382	0	0.003834818	0.002646155	0.004947835	0.008662642	0.089533339	0.002094406	0.018725175	0	0	0.015910569	0	0	0	0	0.050891673	0	0.022899536
Btg2	3.084748156	2.03867933	2.241598437	1.602680135	3.086258542	1.79931704	2.262861953	1.751238563	2.900918816	2.592136079	2.611337081	2.208969082	2.250868611	2.708504397	2.146734652	2.24466542	2.121599021	2.069035812	2.032931398	1.221392833	3.93132223	2.006435468	2.7646487
Chit1	0	0	0	0	0	0	0	0	0	0	0	0	0	0	0	0	0	0.045801357	0	0	0	0	0
Chil1	0.103616806	0.103722285	0.112701961	0.094709911	0.120142081	0.11625744	0.109630529	0.117786061	1.003549131	0.128275899	0.140767442	0.103142464	2.515506005	0.102110962	0.171211108	0.181674338	0.13953016	0.104293888	0.095236512	1.429541055	0.094440253	0.479926555	0.101827472
Mybph	0	0.001077844	0	0	0	0	0	0	0	0.01180577	0	0	0.038378621	0.001299331	0	0	0	0	0	0	0	0.01747163	0
Adora1	0.003827438	0.001679145	0	0	0.003573142	0	0	0	0	0.060891266	0	0	0.019284979	0.011128639	0	0.003911604	0	0	0	0.004504577	0.023031066	0.007800947	0.002697688
Myog	0	0	0	0	0	0	0	0	0	0	0	0	0	0	0	0	0	0	0	0	0	0	0
Ppfia4	0.009927292	0.382900347	0.01036779	0.005682672	0.111876209	0.051203414	0.014480232	0.022569358	0.048860396	0.048760001	0.019136229	0.480775713	0.021191266	0.00970342	0.247221007	0.011438171	0.25101704	0.014659494	0.034054746	0	0.015412829	0.007757295	0.058025219
Tmem183a	0.422372493	0.254210301	0.328460481	0.218707879	0.320551421	0.253384515	0.404093326	0.223485658	0.168075212	0.364619344	0.267647338	0.261772718	0.252044402	0.303203945	0.283706134	0.333035219	0.252233736	0.311100571	0.187298716	0.22738498	0.382350427	0.317619116	0.366338301
4933406M09Rik	0	0	0	0	0	0	0	0	0	0	0	0	0	0	0	0	0	0	0	0	0	0	0
Cyb5r1	0.262777343	0.177847822	0.25576103	0.063356328	0.237359448	0.210411091	0.230659135	0.066757626	0.183431815	0.22422911	0.25310033	0.228534645	0.17617086	0.347093978	0.323552679	0.23910108	0.074741677	0.020877757	0.038707102	0.074753115	0.330927012	0.173940551	0.283481395
Adipor1	1.106437172	1.149556476	1.103147405	0.707888367	0.776692855	1.053179317	1.170225861	0.842906768	1.763200099	1.071189996	0.789995876	0.69583836	0.851280816	1.180916944	1.364911206	1.085743063	0.708700686	0.911838288	0.681945056	0.664207519	0.908024859	0.792212336	1.006705269
Platr1	0.000637587	0.002656106	0	0.004933584	0.017065734	0	0.001766988	0.010588427	0.00596352	0.003534012	0.002138119	0	0.007671977	0.002105794	0.008700534	0.004117622	0	0.024199992	0	0	0	0.002708521	0.004781385
Klhl12	0.083005854	0.037742516	0.107068287	0.097726518	0.093194984	0.018409648	0.074761883	0.141580157	0.021732801	0.106799146	0.11157772	0.018953429	0.109826878	0.083591278	0.097924403	0.079861906	0.015416841	0.095866543	0.135735811	0.025106314	0.103642859	0.203819973	0.086825519
Rabif	0.144936307	0.107001929	0.228347992	0.230587198	0.169950441	0.085568955	0.175669485	0.269721852	0.083876615	0.167684821	0.151896191	0.08932437	0.098775634	0.138793947	0.109746427	0.227624368	0.084242486	0.355397177	0.143440858	0.132917349	0.164525891	0.165686334	0.130139418
Mgat4e	0	0	0	0	0	0	0	0	0	0	0	0	0	0	0	0	0	0	0	0	0	0	0
Kdm5b	0.188387313	0.047375693	0.189327563	0.153038548	0.231587289	0.050475103	0.186915324	0.101990284	0.144439818	0.253225948	0.178193305	0.039179002	0.258567929	0.154894957	0.099253268	0.173936223	0.051677367	0.172874033	0.255028066	0.048132729	0.059819309	0.290592753	0.256219806
Gm26783	0	0	0	0	0	0	0	0	0	0	0	0	0	0	0	0	0	0	0	0	0	0	0
Syt2	0.002222835	0.000805193	0.001216137	0	0.007929218	0	0	0	0	0.002658981	0.003555622	0	0.002680119	0	0	0.002010682	0	0	0	0	0	0.006093456	0.001259876
Ppp1r12b	0.085457836	0.023061373	0.084279556	0.028129543	0.205343113	0.285038155	0.049365252	0.048617567	0.039769666	0.091232339	0.253625396	0.039625985	0.108083667	0.161898227	0.060941114	0.169639312	0.011936136	0.06436006	0.020244098	0.013672816	0.198721164	0.254354902	0.147077989
Gm28892	0	0	0	0	0	0	0	0	0	0	0	0	0	0	0	0	0	0	0	0	0	0	0
Ube2t	0.007940263	0.007642143	0.006433066	0.074564064	0.001465218	0.040280718	0.011494784	0.043016382	0.003262598	0.012420585	0.008627098	0.023663911	0.011535994	0.021254883	0.027736776	0.017516779	0	0	0	0.004317938	0	0.043367059	0.005024241
Lgr6	0.002097947	0	0.003273025	0	0	0	0	0.001838821	0	0	0	0	0	0	0	0	0	0	0	0.029188586	0.30444977	0.021210603	0.001737038
Gm10535	0	0	0	0	0	0	0	0	0	0	0	0	0	0	0	0	0	0	0	0	0	0	0
Ptpn7	0.013007041	0.086516543	0.011835829	0.18822254	0.012655442	0.252922621	0.035391169	0.09799644	0.010547561	0.010997503	0.005692186	0.125979906	0.006015854	0.021924127	0.043328968	0.010073743	0.080966834	0.534355625	0.415613655	0.010684182	0	0	0.005156544
Arl8a	0.437697073	0.439026952	0.369647178	0.162445638	0.391382681	0.739970646	0.657421017	0.269776905	0.263827594	0.494062127	0.346823768	0.449850816	0.358108547	0.431397207	0.398068098	0.572368356	0.586289955	0.172524722	0.282197033	0.136409238	0.388319272	0.839159375	0.468139423
Gm15445	0.008337059	0.007527605	0.004766982	0.004215457	0	0.034238738	0.017112571	0.00891171	0	0.003850077	0.001059596	0	0.00758434	0.01454867	0.009172507	0	0.01470617	0.032436112	0.016135628	0	0	0.015321677	0.019060396
Gpr37l1	0	0.001012872	0.00087335	0	0	0	0.007355068	0	0	0	0.008352886	0	0.001420241	0	0	0	0	0	0	0	0.114251595	0	0.000949269
Gm26642	0.002068259	0.002204289	0	0	0.005636625	0	0	0	0	0	0	0	0	0.002086834	0	0.001745651	0	0	0	0	0	0	0
Elf3	0.004620671	0.009019456	0.010509817	0.0095018	0	0.008563939	0.012256245	0.022790797	0.019492323	0.006527589	0.006331998	0.005834737	0.345313204	0.005970064	0	0.043785022	0	0	0.018333899	0.110475439	0.028802296	0.640127464	0.004384266
Rnpep	0.339375118	0.773324337	0.421599716	0.194594907	0.279222765	0.688883522	0.352692449	0.15174583	0.357253374	0.318367264	0.237523957	0.468142801	0.312289806	0.283180955	0.650141013	0.338998898	1.053846889	0.320715283	0.286545266	0.188050952	0.394416976	0.36355995	0.314391595
Timm17a	0.611829166	0.29493302	0.660452845	0.33225429	0.560715501	0.43851595	0.773294528	0.424748906	0.171504448	0.671975911	0.470281787	0.39600584	0.462213931	0.683870621	0.319702563	0.677563808	0.295055287	0.521867477	0.319889529	0.375670012	0.444915523	0.70909327	0.601038858
Lmod1	0.009888106	0	0.00433573	0.00498628	0.010643412	0.005151134	0.004966076	0	0.002177585	0.159408454	0.020232509	0.002173562	0.016086708	0.010419637	0.020545151	0.011819573	0	0	0.019530498	0.003029703	0.642645651	0.02298825	0.006500337
Shisa4	0.043844616	0.004411998	0.059104286	0.007384555	0.11083025	0.004360221	0.026589178	0.004489419	0.006261891	0.078989466	0.108298942	0.009599536	0.095551989	0.065918604	0.002447805	0.105659863	0	0	0	0.050420743	0.231716253	0.073570544	0.062653116
Ipo9	0.144804602	0.071857475	0.14689248	0.050773152	0.15633099	0.177347169	0.135033365	0.072679576	0.022730451	0.213737654	0.149499925	0.068650468	0.158062761	0.100088276	0.054683007	0.164565355	0.056987117	0.033406866	0.116947172	0.020214536	0.169341896	0.15838301	0.145024359
Nav1	0.67154634	0.256422413	0.487812989	0.066794195	0.225926657	0.161977866	0.712620795	0.090673432	0.146713935	0.609378986	0.442629618	0.383164976	0.400937804	0.550513952	0.429571755	0.410930957	0.067972038	0.111056447	0.109219564	0.148788337	0.289972322	0.12802739	0.640876762
Gm4793	0.002191569	0.001382056	0	0.002043052	0	0.00265468	0	0	0	0	0	0.001963058	0	0	0.008516539	0.004732003	0	0	0	0	0	0	0
Gm38399	0.293908722	0.016221626	0.12407176	0.015791408	0.041197045	0.007026413	0.216776319	0.029186685	0.011823348	0.152893219	0.037684426	0.032987259	0.097774691	0.311319607	0.083134412	0.109799541	0.008900253	0.009586036	0.010283914	0.051152371	0	0.003312477	0.207397324
Csrp1	1.671112609	0.425520064	1.3853411	0.689573578	2.662964905	0.522908055	1.796880265	0.656082204	0.467322509	1.720059884	2.367518448	0.988519007	1.683778318	1.655870256	0.471936483	1.777235531	1.209425056	0.656431091	0.745628745	0.91228133	2.017907451	1.013835871	2.245181224
Phlda3	0.647190053	0.108431871	0.876718598	0.126735795	0.909605482	0.607355181	1.808025987	0.158885444	0.163025601	0.774660279	0.81008782	0.183072264	0.406804742	0.773142155	0.22928144	0.488839194	0.025520158	0.155943947	0.160582903	0.191341447	0.317632816	0.576873449	0.953703601
Tnni1	0.021800424	0.002598182	0.025843164	0	0.015244469	0.004806783	0.030705721	0.000638344	0.002742527	0.013844668	0.003835171	0	0.004971607	0.006531989	0	0.010568621	0.006329768	0.013054764	0	0.019107742	0	0.008778501	0.026768588
Lad1	0.002527648	0.001276415	0.002911477	0.004493994	0	0.00701627	0	0	0	0.005350843	0	0.068529366	0.011321229	0	0	0.00876491	0.016230069	0	0	0.058952838	0	0.034712639	0.001003866
Tnnt2	0.006152967	0.003054889	0.011605859	0	0.006294212	0.012199453	0.002474488	0	0	0.004788066	0.008367876	0.002645511	0.002470723	0.002252962	0	0	0.005021697	0.012562537	0	0.00482984	0.121505956	0	0.00426696
Pkp1	0	0	0	0	0	0	0	0	0	0	0.002407045	0	0	0	0	0	0	0	0	0	0	0	0
Igfn1	0	0	0	0	0	0	0	0	0	0	0	0	0	0	0	0	0	0	0	0	0	0	0
Tmem9	0.301106817	0.053093022	0.329231744	0.090653992	0.352581129	0.078961069	0.324602077	0.112980634	0.040267869	0.268652665	0.408313186	0.108209095	0.304725369	0.339427145	0.069077444	0.281458536	0.022649158	0.056886788	0.133649556	0.115468784	0.258490199	0.331298974	0.302077822
Ascl5	0	0	0	0	0	0	0	0	0	0	0	0	0	0	0	0	0	0	0	0	0	0	0
Cacna1s	0.004487954	0.005436395	0.007860909	0.003844	0.002000302	0.003740219	0.012926738	0.075051817	0	0.005343435	0.002651336	0.287755203	0.055108749	0	0.010527377	0.003055655	0.007539851	0	0.010895324	0.006133167	0	0.225223716	0.015552122
Gm37759	0	0	0	0	0	0.001030737	0	0	0	0	0	0.012285929	0	0	0	0	0	0	0	0	0	0.008758157	0.003632183
Kif21b	0.00545304	0.054582114	0.0033246	0.244983577	0.007223795	0.029292816	0.011897601	0.252164983	0.13777337	0.030657925	0.014748511	0.155503672	0.034405555	0.022171838	0.240441377	0.023622567	0.033144715	0.334798808	0.194409839	0.019954117	0.010964998	0.018667113	0.02490715
Mroh3	0	0	0	0	0	0	0	0	0	0	0	0	0	0	0	0	0	0	0	0	0	0	0
5730559C18Rik	0	0	0	0.002291162	0	0	0.002658368	0	0	0.002454112	0.001146312	0	0.018209755	0	0	0.009709229	0	0	0	0.010289498	0	0.036673023	0.001110956
Gm26568	0	0	0	0	0	0	0	0	0	0	0	0	0	0	0	0	0	0	0	0	0	0	0
A430034D21Rik	0	0.001463624	0	0	0	0	0	0	0	0	0	0	0.002120577	0	0	0	0	0	0	0	0	0	0
Gm37552	0	0	0	0	0	0	0.000702775	0	0	0	0	0	0	0	0	0	0	0	0	0	0	0	0
Gm26781	0	0	0	0	0	0.002176423	0	0.005819079	0	0	0	0.005527915	0	0	0	0	0	0	0	0	0	0	0.00124059
Gpr25	0	0	0	0	0	0	0	0	0	0	0	0	0	0	0	0	0	0	0	0	0	0	0
Camsap2	0.220584954	0.07241484	0.212968092	0.10695008	0.110555247	0.149692612	0.160350657	0.051118113	0.045713806	0.343343463	0.126198215	0.09488807	0.234760596	0.246720193	0.14580031	0.261617405	0.064600234	0.02735088	0.155394001	0.059394979	0.159306064	0.12724682	0.262446466
Ddx59	0.04861102	0.029469582	0.051294238	0.020368558	0.040143565	0.015792371	0.03724773	0.056382619	0.004055541	0.056570147	0.025560009	0.021368416	0.03221185	0.071334366	0.046971517	0.034544356	0.023012912	0.022313543	0.043274151	0.003127688	0.015983146	0.10730896	0.04514997
Kif14	0.000426329	0	0	0.00133612	0.001215599	0.011861122	0	0	0	0.001058935	0	0.002751846	0.001378438	0	0	0.002536177	0	0.019500274	0	0	0	0	0.001500023
Gm37799	0	0	0	0	0	0	0	0	0	0	0	0	0	0	0	0	0	0	0	0	0	0	0
Gm33994	0	0	0	0.011903839	0.002273712	0	0	0	0.005782582	0	0	0	0	0.001269741	0.015549887	0.001613375	0.017677514	0	0	0	0	0	0
4933409D19Rik	0	0	0	0	0	0	0	0	0	0	0	0	0	0	0	0	0	0	0	0	0	0	0
Platr23	0.00182969	0	0	0.00499771	0	0	0	0	0.002848322	0	0	0.003031486	0	0	0	0	0	0	0	0.001926758	0	0	0.002612517
Zfp281	0.345098637	0.145212804	0.232442623	0.631030485	0.196153046	0.194465621	0.231513945	0.140595776	0.349475844	0.228809959	0.165971493	0.132781393	0.251960553	0.25285802	0.317248337	0.263056575	0.313539537	0.214908531	0.25621319	0.038473367	0.260457647	0.185457572	0.208742415
Gm19705	0.008016405	0.020141726	0.004438756	0.115237305	0.035540626	0.01455921	0.013407053	0.018070371	0.270549634	0.015851965	0.023202109	0.01437371	0.011387208	0.002500345	0.0581538	0.048075825	0.023250044	0.032205146	0.022613069	0.005560253	0.024031069	0.006758	0.036423129
Platr22	0	0	0.000914416	0	0.006939414	0	0.003100084	0.002847966	0	0.000675124	0.001830502	0	0.026558752	0	0.003667668	0.16214081	0	0	0	0	0	0	0.004723797
Nr5a2	0.012636282	0.001476953	0.008143165	0	0	0	0.005730346	0.005741632	0	0.017193727	0.001745498	0.001231775	0.008767212	0.016086384	0.005446381	0.005542473	0	0	0	0	0.032342254	0	0.022781815
Gm26979	0	0	0	0	0	0	0	0	0	0	0	0	0	0	0	0	0	0	0	0	0	0	0
Gm26936	0	0	0	0	0	0	0	0	0	0	0	0	0	0	0	0	0	0	0	0	0	0	0
A430106G13Rik	0.017691197	0.00386398	0.047566822	0.004532702	0.006841973	0.002536872	0.019620833	0.012207208	0	0.012815692	0.001617795	0	0.001829659	0.00432899	0.011151122	0.002754302	0	0	0	0.003840557	0.031280309	0	0.014928692
Ptprc	0.169796962	1.602541162	0.188860683	1.421334574	0.166079388	1.387873531	0.189189642	1.182213098	1.678149112	0.205895651	0.159237439	1.198290558	0.197870671	0.218550757	2.022918927	0.190287246	1.613975975	2.172328438	1.321277404	0.287391349	0.162651692	0.227939473	0.173857035
Gm28556	0	0.002261991	0	0	0	0	0	0.018986823	0	0	0	0.004021585	0	0	0	0	0	0.039037069	0	0	0	0	0
Atp6v1g3	0.000656615	0	0	0.003957629	0	0.001158922	0.001039638	0	0.002402193	0.000711459	0	0	0.036906983	0	0	0	0	0.046167122	0	0	0	0	0
Nek7	0.471051415	0.311295835	0.463527792	0.32373984	0.403188587	0.417080466	0.442877266	0.426319305	0.189853063	0.488405867	0.416110645	0.321606192	0.401058019	0.538368177	0.380759496	0.531695611	0.146071932	0.344687333	0.517668568	0.155254907	0.421083751	0.531700746	0.521834446
Gm28501	0	0	0	0	0	0	0	0	0	0	0	0	0	0	0	0	0	0	0	0	0	0	0
Gm5833	0	0	0	0	0	0	0	0	0	0	0	0	0	0	0	0	0	0	0	0	0	0	0
Lhx9	0	0	0	0	0	0	0	0	0	0	0	0	0	0	0	0	0.006610646	0	0	0	0	0	0.00183496
2310009B15Rik	0.195730638	0.41723844	0.197472149	0.166304593	0.22576704	0.115749252	0.192509888	0.132830721	0.121019927	0.191775866	0.293270193	0.208311623	0.216449203	0.198644175	0.293079069	0.161557612	0.333305913	0.163861074	0.179141045	0.194592302	0.299958345	0.218004556	0.24398871
1700019P21Rik	0	0	0	0	0	0	0	0	0	0	0	0	0	0	0	0	0	0	0	0	0	0	0
Dennd1b	0.106545749	0.171683462	0.094917882	0.244699978	0.108950114	0.2382892	0.0613267	0.291834806	0.220042484	0.103326554	0.055407892	0.217275855	0.128652981	0.101901858	0.205094442	0.1553306	0.558506135	0.443705767	0.342679627	0.031773181	0.055676297	0.281737767	0.123467985
Crb1	0	0	0	0	0	0	0	0	0	0	0	0	0	0	0	0	0	0	0	0	0	0.004060439	0
4933436E23Rik	0	0	0	0	0	0	0	0	0	0	0	0	0	0	0	0	0	0	0	0	0	0	0
Gm34816	0	0	0	0	0	0	0	0	0	0	0	0	0	0	0	0	0	0	0	0	0	0	0
Zbtb41	0.10970768	0.040659462	0.091787807	0.04285343	0.077885713	0.07181703	0.095833237	0.05234325	0.01595926	0.128758563	0.077223714	0.01564518	0.091985359	0.105645391	0.07522638	0.139898475	0.007293873	0.043104801	0.01478172	0.01749195	0.105994439	0.046131162	0.12283438
Aspm	0.003901573	0.004596166	0	0.004703103	0.004505064	0.016183988	0.001007308	0.002124275	0	0.001996006	0.008162633	0.012092515	0.006511112	0.00167841	0	0	0	0.012208866	0	0	0	0.002402883	0.001634225
F13b	0	0	0	0	0	0	0	0	0	0	0	0	0	0	0	0	0	0	0	0	0	0	0
Cfhr1	0	0	0	0	0	0	0	0	0	0	0	0	0	0	0	0	0	0	0	0	0	0	0
Gm4788	0	0	0	0	0.006457118	0	0	0	0	0	0.005167791	0	0	0	0	0	0	0	0	0	0	0	0
Cfhr2	0	0	0.000719148	0	0.015473137	0.001943551	0	0	0	0.000789871	0.016700221	0	0.002638673	0	0	0	0	0	0	0	0	0	0.000977436
Cfh	0.147142041	0.374525776	0.135560882	0.0712194	1.728691312	0.094936995	0.116110366	0.106551583	0.113299462	0.526163582	2.077507351	0.525741207	0.542462563	0.405050832	0.218391765	0.551859206	0.078766437	0.113944661	0.042486222	0.117030488	0.263903667	0.165333289	1.037935379
Kcnt2	0	0	0	0	0	0.001328825	0	0.000670895	0	0	0.040925967	0	0	0.003052319	0	0	0	0	0	0	0	0	0
4930590L20Rik	0	0	0	0	0	0	0	0	0	0	0	0	0	0	0	0	0	0	0	0	0	0	0
Cdc73	0.265457403	0.129197486	0.24472999	0.15478667	0.209418755	0.298134881	0.260055105	0.182531339	0.122878866	0.296354743	0.225342738	0.216167628	0.26204691	0.257193526	0.196640281	0.25420721	0.073395502	0.202250248	0.159021398	0.103388744	0.24191946	0.19683733	0.322153717
B3galt2	0.001393246	0.001089822	0	0.007135346	0	0.001746828	0.001677144	0	0	0	0.003006646	0.002507725	0.002021362	0	0.00481607	0	0	0	0.11220854	0.001926758	0	0	0
Glrx2	0.334177901	0.46108453	0.392301208	0.25986048	0.264880942	0.506382089	0.429037898	0.287220573	0.175317038	0.40699244	0.302570724	0.348259819	0.314181783	0.402732267	0.370544985	0.431279605	0.393034729	0.439204815	0.17707693	0.270701693	0.264251271	0.354375004	0.390831987
Trove2	0.337556965	0.039109058	0.36166122	0.037649707	0.285582869	0.091593496	0.274115808	0.047387136	0.05743435	0.362879368	0.249971439	0.076918485	0.307702696	0.358219196	0.032173005	0.389687104	0.011122086	0.053530997	0.087929861	0.072793432	0.300246596	0.342776759	0.380824673
Uchl5	0.214851496	0.158167829	0.237800627	0.23785352	0.138417138	0.232077088	0.211700156	0.242028949	0.111145516	0.253449044	0.162953732	0.230167212	0.153125225	0.196906984	0.188781257	0.217171804	0.162611172	0.315790017	0.103097734	0.075971826	0.081666618	0.176922971	0.223063046
Rgs2	0.366741578	1.069145376	0.433749937	1.059892308	2.089075007	1.166217701	0.254644116	0.994080817	1.283311724	0.661661063	1.197961273	1.206191542	0.5094092	0.335045614	1.492544654	0.499763406	1.42384021	1.444805569	2.341910399	0.27252548	2.136721621	0.205353974	1.300177646
Rgs13	0.002123345	0.00296113	0	0	0	0	0	0.056142215	0	0	0.004514827	0	0	0	0	0	0	0	0	0	0	0	0
Rgs1	0.079255263	0.227532437	0.05772381	0.649674361	0.055694823	0.778801537	0.076504045	0.280359925	1.187398234	0.099177934	0.061168062	1.879796971	0.060498091	0.059099269	0.684353962	0.051554996	1.204380473	1.326333737	1.464295872	0.140153929	0.112512254	0.123273234	0.069460196
Rgs21	0	0	0	0	0	0	0	0	0	0	0	0	0	0	0	0	0	0	0	0	0	0	0
Rgs18	0.013375388	0.200102178	0.022226647	0.01423943	0.007352768	0.003088766	0.024992766	0.044264398	0.246900733	0.010841013	0.008049288	0.198336918	0.005678492	0.016821318	0.04364426	0.004666424	0.033243412	0.075256128	0.136816139	0.016094399	0	0	0.033945869
Gm29514	0	0	0	0	0	0	0	0	0	0	0	0	0	0	0	0	0	0	0	0	0	0	0
Brinp3	0	0	0.002238772	0	0	0	0	0	0	0	0	0	0	0	0	0	0	0	0	0	0	0	0
Gm15584	0	0	0	0	0	0	0	0	0	0	0	0	0	0	0	0	0	0	0	0	0	0.017869393	0
Gm29515	0	0	0	0	0	0	0	0	0	0	0	0	0	0	0	0	0	0	0	0	0	0	0
Gm29020	0	0	0	0	0	0	0	0	0	0	0	0	0	0	0	0	0	0	0	0	0	0	0
Gm29398	0	0	0	0	0	0	0	0	0	0	0	0	0	0	0	0	0	0	0	0	0	0	0
Pla2g4a	0.01486654	0.099699068	0.015529552	0.012239301	0.050538486	0.243767937	0.00831231	0.006338293	0.032764209	0.009699558	0.131372233	0.0719417	0.017105869	0.284889448	0.055296748	0.027964155	0.157176266	0	0.04791692	0.015158645	0	0.316911442	0.02750442
Ptgs2	0.106664688	0.912552315	0.055081845	0.106741113	0.329062475	0.146056901	0.092829264	0.117953806	2.130844083	0.157789322	1.407466521	0.538403476	0.842174675	1.688744279	0.667199127	0.2011751	0.760503485	0.093001891	0.649460514	0.113382516	0.486848067	0.424884081	0.141124061
Ptgs2os2	0.005968397	0.056961243	0.013227162	0.01519546	0	0.015386437	0.013754298	0.007024973	0.66829053	0.018155925	0.015676808	0.064207255	0.072595658	0.006148958	0.062445899	0.003822702	0.028882516	0	0.033624072	0.102406387	0.032803377	0.031007937	0.019113236
Pdc	0	0.001400901	0	0	0.008285738	0	0	0	0	0.000938976	0	0	0	0	0	0	0	0	0	0	0	0	0.001823632
2310030A07Rik	0	0	0	0	0	0	0	0	0	0	0	0	0	0	0	0	0	0	0	0	0	0	0
BC003331	0.265289506	0.109140704	0.311083953	0.105128803	0.281083075	0.158362858	0.249001787	0.139861526	0.07477982	0.2923075	0.253472342	0.151270073	0.189984073	0.226497334	0.160956826	0.248274555	0.099598312	0.150121478	0.122405039	0.087714436	0.246327295	0.239761227	0.262174658
Tpr	0.52022369	0.562859842	0.558586976	0.752589836	0.44939933	0.548862412	0.540228451	0.660307754	0.238557989	0.57143656	0.445257714	0.522215791	0.415934362	0.492392943	0.669252998	0.608502388	0.397660965	0.845545392	0.653232702	0.067623442	0.502404489	0.652580488	0.550883845
Prg4	0	0.000920089	0.00309195	0.049418917	0	0	0.001758627	0	0	0	0.048005234	0.001543466	0	0	0	0.004514935	0	0	0.071853468	0.003286929	0.022660162	0	0
Hmcn1	1.08921908	0.060176438	1.291894644	0.040223567	0.543268386	0.07575018	0.500967898	0.114953716	0.10710324	0.813780548	0.667800973	0.087529173	0.439124433	1.200705324	0.098553286	0.561446632	0.033250008	0.076831548	0.086953214	0.079989446	0.682492391	0.171083332	0.874667687
Gm20631	0.00124592	0	0	0.007377637	0.003279267	0.00363984	0.003056016	0	0	0.004750452	0.006891116	0	0	0.001269741	0	0.005436407	0	0	0	0	0	0	0.001371998
Gm29188	0	0	0	0	0	0	0	0	0	0	0	0	0	0	0	0	0	0	0	0	0	0	0
C730036E19Rik	0	0	0	0	0	0	0	0	0	0	0	0	0	0	0	0	0	0	0	0	0	0	0
Gm10138	0.091360071	0.063578669	0.140689774	0.046677654	0.038953774	0.065618014	0.056189922	0.107277781	0.055223934	0.072316354	0.027985084	0.136164426	0.059336629	0.076372905	0.022745796	0.056849395	0.01497834	0.084107033	0.122713292	0.02084957	0.015841093	0.168887016	0.076994934
Ivns1abp	0.63908099	0.256055859	0.566441692	0.329254929	0.391261113	0.761145898	0.37917575	0.539923516	0.190627244	0.55824499	0.368476408	0.523417563	0.475792386	0.354931416	0.399026177	0.570970573	0.190749743	0.54555222	0.675840017	0.241770081	0.531664632	0.656010497	0.529926861
Swt1	0.304901175	0.127422014	0.493111064	0.338481907	0.302931042	0.197096778	0.382695025	0.308630308	0.145169969	0.366020257	0.244657441	0.151140397	0.533675999	0.372284284	0.121897997	0.335787788	0.174141745	0.392060525	0.2495781	0.094015637	0.311433434	1.025494002	0.304408888
Trmt1l	0.256560448	0.121116365	0.340151947	0.260434649	0.212421271	0.237303135	0.286800022	0.350779653	0.166219512	0.263912588	0.154328991	0.149686426	0.148333312	0.244532695	0.104473802	0.194448882	0.14702014	0.196582803	0.14552016	0.064058666	0.213815269	0.445049274	0.219420383
Rnf2	0.320357744	0.155832647	0.191937151	0.209180539	0.216854007	0.152758121	0.197004012	0.269724409	0.168907501	0.220881878	0.20299554	0.184698839	0.156353296	0.191811677	0.201220642	0.163651963	0.202733904	0.194012212	0.167937871	0.072224597	0.304815983	0.147892798	0.269849733
Gm28181	0	0	0	0	0	0	0	0	0	0	0	0	0	0	0	0	0	0	0	0	0	0	0
Fam129a	0.047463987	0.407046332	0.048103591	0.095577446	0.256428146	0.922292427	0.035423633	0.051722975	0.481494561	0.113673954	0.22729622	0.508872398	0.159736061	0.080563435	0.516906596	0.084680308	0.128867186	0.160270614	0.472808886	0.05290504	0.389846124	0.03528754	0.177208677
2810414N06Rik	0.004823133	0.005358106	0.002776535	0	0.006726987	0.004455726	0.003206449	0	0.000591585	0.00581553	0.009366411	0	0.01141467	0.005554767	0.004229268	0.016186705	0	0	0	0	0	0.044299567	0.012640043
Edem3	0.085606461	0.04272639	0.090019407	0.06619603	0.122502847	0.126202529	0.105915275	0.083605632	0.019843566	0.13321544	0.152186211	0.038851699	0.150272107	0.170563532	0.121447821	0.16623352	0.042199362	0.088846559	0.055868174	0.023275781	0.085428308	0.091977195	0.144217109
1700025G04Rik	0.03721543	0.153579701	0.034557084	0.281041219	0.432685501	0.017075869	0.053229572	0.021186949	0.022397273	0.203161818	0.451643743	0.375535105	0.148153148	0.185343346	0.052013738	0.107005283	0.063402465	0.753500704	0.130278365	0.02773857	0.42638439	0.025069452	0.232675361
Gm28610	0	0	0	0	0	0	0	0	0	0	0	0	0	0	0	0	0	0	0	0	0	0	0
Tsen15	0.26049095	0.028545277	0.305032066	0.072038317	0.302515783	0.114120713	0.360552518	0.105805843	0.04614743	0.279317888	0.206958806	0.056267661	0.154915312	0.227460403	0.084929199	0.220317015	0.027791798	0.127386319	0.064602402	0.119128908	0.179030545	0.11998908	0.226753818
Colgalt2	0.108446447	0.012714127	0.122837251	0.012560897	0.151952645	0.014410253	0.166466123	0.024069805	0.019157649	0.110892677	0.072174504	0.020060893	0.099760032	0.075676108	0	0.108690829	0	0.020788206	0.053652857	0.002448708	0.074480807	0.008758157	0.162768707
Rgl1	0.623867878	0.162432387	0.602605194	0.066219922	0.405583724	0.312482945	0.831902499	0.109507552	0.131860712	0.677363211	0.452811588	0.471952708	0.302192784	0.48446423	0.126291283	0.4043694	0.828585682	0.11291657	0.154712941	0.062934556	0.349654571	0.228444186	0.555786694
Apobec4	0	0.000850252	0	0	0	0	0	0	0	0	0	0	0	0	0	0	0	0	0	0	0	0.059522834	0
Arpc5	1.214038418	1.859158787	1.155561159	1.192392955	0.910326936	1.833945062	1.207595344	1.390404753	1.970602936	1.111935015	0.923657902	1.578444464	0.846943374	1.13559618	1.702215597	1.19519162	2.008853799	1.630191597	1.291827005	0.778563111	1.022015546	0.925286582	1.056056403
Ncf2	0.078752082	1.269672549	0.09590034	0.093150303	0.084342103	1.141249573	0.106246844	0.448287426	1.364443357	0.142372004	0.07931176	0.724733112	0.105331711	0.116693661	1.290570441	0.055110544	1.276266146	0.12318575	0.143151417	0.158038007	0.17934524	0.150121537	0.078885737
Smg7	0.268710555	0.151149085	0.216481899	0.149765117	0.179709271	0.258033103	0.228987895	0.201274586	0.110756518	0.318303487	0.196404542	0.177181189	0.271651633	0.262869734	0.165612437	0.330885224	0.376939644	0.217711398	0.145641352	0.061150071	0.087974954	0.285157953	0.292157537
Nmnat2	0.008147765	0.00248352	0.006619613	0.028114464	0.020196541	0.001117367	0.007030959	0	0.007439916	0.18424378	0.014932481	0.025324657	0.033035107	0.010338233	0.016373798	0.045148468	0.007999249	0.038336414	0.018234905	0.002092832	0.048193096	0.02005004	0.021251562
Gm28960	0	0	0	0	0	0	0	0	0	0	0	0	0	0	0	0	0	0	0	0	0	0	0
Lamc2	0.041059909	0.015122614	0.031211642	0.018327259	0.066272332	0.037716683	0.037166672	0.031434908	0.015040723	0.042227522	0.075263385	0.019133981	0.371922367	0.048645565	0.022589707	0.9331143	0.005593356	0.051073418	0.060467154	0.052584942	0.201933991	0.11966988	0.07429675
Lamc1	0.175984417	0.047558589	0.157311208	0.074026803	0.783616164	0.071873824	0.410083149	0.275788092	0.060952892	0.655245509	0.886768219	0.118955255	0.442317144	0.296662726	0.061236279	0.528635506	0.032054201	0.147969718	0.266481517	0.076035041	0.38919115	0.044798846	0.624766486
Shcbp1l	0	0.007329668	0.002334137	0.002060021	0	0.02310903	0	0.009494952	0	0.001120155	0	0	0.003627014	0.001398044	0	0	0	0	0.016209387	0	0	0.014216962	0
Dhx9	0.269984259	0.170389367	0.249849185	0.296441958	0.156216407	0.386036885	0.21072572	0.332150497	0.076996917	0.35376806	0.251354034	0.213933284	0.34626599	0.208532044	0.317000704	0.343278956	0.154326879	0.267876003	0.326990876	0.062314593	0.361703177	0.365565273	0.289982597
Npl	0.006586186	0.005550383	0	0	0.008616877	0.054860686	0.003824247	0	0.068291484	0.003045165	0.015973386	0.051846205	0	0.004106317	0.004542691	0	0	0	0.107977202	0	0.014816584	0.108664776	0.000977436
Rgs8	0	0	0	0	0	0	0	0	0	0	0	0	0	0	0	0	0	0	0	0	0	0	0
Gm29529	0	0	0	0	0	0	0	0	0	0	0	0	0	0	0	0	0	0	0	0	0	0	0
C230024C17Rik	0.002153726	0	0	0	0	0	0	0	0	0.000950196	0	0	0	0	0	0	0	0	0.04649168	0	0	0	0
Rgs16	0.045096187	0.003108067	0.014368516	0.053956355	0.053157953	0.005701799	0.003443257	0	0.002054564	0.036733865	0.083303582	0	0.076107185	0.046131845	0	0.010352548	0.004523955	0.203436181	0.022718867	0.060515867	0.521898591	0.014703509	0.024329247
Gm28513	0.000621262	0	0	0.002827768	0	0	0	0	0	0	0	0	0	0	0	0	0	0	0	0	0	0	0.00102499
Rnasel	0.147137514	0.421799021	0.121613802	0.16858846	0.141457516	0.255110447	0.045695845	0.044115699	0.489156807	0.149049992	0.101866036	0.175588337	0.073270022	0.13489058	0.170325915	0.091513345	0.280512124	0.183633487	0.124775104	0.014464273	0.008025274	0.034279317	0.16971317
Rgsl1	0	0	0	0	0	0	0.001689641	0	0	0	0	0.004264781	0.001543829	0	0.003967198	0.00498436	0	0	0	0	0	0	0.002558028
Teddm2	0.000557506	0.007171634	0.014375736	0.012878847	0.006230404	0.001373698	0.025002256	0.00479875	0	0.013267982	0.003870989	0	0.008658664	0.00692207	0	0.007428952	0	0	0.014240285	0	0	0.018912874	0.013084777
Teddm1b	0	0	0.001780735	0	0.001952955	0.000616558	0	0	0.002177585	0.001793313	0	0	0.001865488	0.00713399	0	0	0	0	0	0	0	0	0.004021524
Teddm1a	0	0	0	0	0	0	0	0	0	0	0	0	0	0	0	0	0	0	0	0	0	0	0
Glul	1.276823712	0.603998544	1.20381714	0.472776941	1.08153286	1.52273964	1.070804276	0.484340636	0.443243944	1.061834257	1.049156039	0.678555644	1.032402752	1.035657167	0.468433617	0.863888291	0.301133661	0.604523953	0.697000704	0.653460054	1.459771451	1.182442327	1.075959983
Gm29290	0.003220042	0	0	0	0.003315196	0	0	0	0	0.005470188	0.001150721	0	0.011510325	0.017054241	0	0	0	0	0	0	0	0	0.002263026
Gm29291	0	0	0	0	0	0.008842004	0	0	0	0	0	0.002235072	0	0	0	0	0	0	0	0	0	0	0
Gm28286	0	0	0	0	0	0	0	0	0	0	0	0	0	0	0	0	0	0	0	0	0	0	0
A830008E24Rik	0	0	0.001383936	0.001865088	0	0	0.002894227	0	0	0.001900765	0.003707688	0.002029018	0	0	0	0	0	0	0	0	0	0.008778501	0.001346908
Zfp648	0	0	0	0	0	0	0	0	0	0	0	0	0	0	0	0	0	0	0	0	0	0	0
4930452N14Rik	0	0.002128317	0	0	0	0	0	0	0.002545219	0	0	0	0	0	0	0	0	0	0	0	0	0	0
4930532M18Rik	0	0.001182528	0	0	0	0.001562655	0	0	0	0	0	0	0	0	0	0	0	0	0	0	0	0	0
Cacna1e	0.002464149	0	0	0.002784686	0	0	0.008322528	0.077659791	0	0.000465251	0.00533142	0.016702358	0.001912251	0.007234414	0	0.006605515	0	0	0	0	0.069437719	0	0.001737038
Gm29282	0	0	0	0	0	0	0	0	0	0	0	0	0	0	0	0	0	0	0	0	0	0	0
Gm9530	0.019521153	0.026590691	0.020927971	0.001105779	0.008324799	0.098658893	0.017771386	0.012282605	0.025722274	0.023501439	0.009674179	0.10768281	0.0087759	0.028538734	0	0.01223841	0.022034725	0	0	0	0.077095818	0.109826973	0.018647392
Ier5	1.982124628	1.321554267	1.667670328	0.912629902	1.606602272	1.732316905	1.538505571	1.333980085	1.929375545	1.571156646	1.590331257	1.706646804	1.384138228	1.894756914	1.572896705	1.124396324	1.470596407	1.152431896	1.289839232	0.586347554	1.955486261	1.209945234	1.521920859
Mr1	0.084636732	0.01848559	0.12330818	0.035903268	0.185636705	0.099790636	0.174125167	0.01739133	0.012272429	0.106046421	0.183584692	0.036276493	0.082234396	0.116678091	0.022194616	0.128474297	0.006734971	0.014509494	0.042230267	0.031525458	0.142654688	0.541429225	0.130997473
Stx6	0.457878334	0.316852842	0.420852714	0.287543171	0.50567571	0.446090759	0.374992143	0.23094836	0.3109082	0.388940964	0.395533307	0.298429856	0.296689354	0.3819786	0.282970375	0.406870211	0.225587451	0.242053291	0.376202855	0.101884785	0.427543674	0.189302196	0.481451178
BC034090	0.042681048	0.005617672	0.042788203	0.005000331	0.034354678	0.009635882	0.021511126	0.005376492	0.016956432	0.048904242	0.080732378	0.001952623	0.042356795	0.026039139	0	0.045231488	0	0.01200731	0	0.013281034	0.125429033	0	0.063290065
Gm37622	0	0	0	0	0	0	0	0	0	0	0	0	0	0	0	0	0	0	0	0	0	0	0
Xpr1	0.280892284	0.291134052	0.247493167	0.15356055	0.368033822	0.455215273	0.214893311	0.354765224	0.206418705	0.350904842	0.350442507	0.196195564	0.230706968	0.277129808	0.29083204	0.283258666	0.112481967	0.185189355	0.232957412	0.070611226	0.311538504	0.214482285	0.351368822
Gm5532	0.008778928	0	0.008309635	0	0.011781784	0	0	0.006189918	0	0.000668604	0.057444213	0	0.006399103	0.010261594	0	0.004364178	0	0	0	0	0	0	0.010613488
Acbd6	0.523926357	0.338854159	0.500055086	0.439398736	0.547857363	0.335396609	0.562204037	0.506835752	0.120653101	0.56173023	0.555206767	0.350726601	0.395282074	0.512961858	0.214352346	0.487888066	0.170106852	0.42565249	0.391898705	0.194602995	0.455163208	0.432158065	0.529862358
Lhx4	0	0	0	0	0	0.001366651	0	0	0	0	0	0	0	0	0	0	0	0	0	0	0	0	0
Qsox1	0.815036391	0.15444938	0.929785692	0.188822377	0.705104026	0.549738638	0.842095646	0.205447757	0.385948281	0.664740967	0.547011582	0.204411042	0.459327214	0.912088008	0.176098447	0.612595276	0.124758758	0.202429945	0.372127735	0.3879827	0.535685838	0.911290341	0.697234432
Gm37571	0	0.001911864	0	0	0	0	0	0	0	0	0	0	0	0	0	0	0	0	0	0	0	0	0
Cep350	0.08161948	0.149598087	0.104036381	0.129548909	0.086996815	0.127878923	0.108324781	0.113459661	0.091501566	0.133643933	0.09015746	0.129245479	0.126033788	0.085073864	0.170528349	0.104260239	0.173182838	0.166095479	0.075884753	0.030145077	0.08407371	0.215194308	0.081849044
Tor1aip1	0.812554082	1.058332261	0.709257362	0.463235257	0.854314448	0.891799998	0.645651893	0.609055946	1.178060345	0.772036509	0.834284062	0.749626614	0.633735642	0.797810418	0.995889871	0.711103401	1.595011483	0.464250818	0.630848465	0.2533248	0.845213005	0.363928115	0.866490567
Tor1aip2	0.516382049	0.432308996	0.375466437	0.408422841	0.599281456	0.934517763	0.415221485	0.291016758	0.22812181	0.497615146	0.56678423	0.431781213	0.43124671	0.492992797	0.34641603	0.533236816	0.925112909	0.217113842	0.41170048	0.215798856	0.334504692	0.407332717	0.453247204
Fam163a	0	0.00263384	0.006558205	0	0	0	0	0	0	0	0	0	0	0	0	0	0	0	0	0	0	0	0
Tdrd5	0	0	0	0	0	0	0	0	0	0	0	0	0.004347272	0	0	0	0	0	0	0	0	0	0
4930518J20Rik	0	0	0	0	0	0	0	0	0	0	0	0	0	0	0	0	0	0	0	0	0	0	0
Nphs2	0	0	0	0	0	0	0	0	0	0	0	0	0.003384819	0	0	0	0	0	0	0	0	0	0
Axdnd1	0.000265814	0.002425117	0.001794235	0.002292927	0	0.003265124	0	0.003984609	0.004512582	0.000629596	0	0	0.018987612	0.007142716	0	0	0	0	0	0	0	0	0.00184259
Gm2000	1.697242783	2.137792743	1.691935648	2.650321967	1.523108218	1.892754855	1.595966717	2.622973118	0.773211401	1.680280336	1.738507546	2.070906555	1.718598531	1.809648842	2.028680643	1.598913762	1.441788626	2.066989243	2.176774144	1.551776561	1.709705499	1.191604075	1.79324867
Soat1	0.091188819	0.692812614	0.067362395	0.159942283	0.212666009	0.841066946	0.086841945	0.179894331	0.399644405	0.14319845	0.206756581	0.266277688	0.776749501	0.144992119	0.614237885	0.210071726	0.673833357	0.089581836	0.366416739	0.279547449	0.061438699	0.25378633	0.135021279
Gm10031	0.088643239	0.039371867	0.087130088	0.066943865	0.08774433	0.073172825	0.083465697	0.061462486	0.001786768	0.122135238	0.076993302	0.066520366	0.050227561	0.061779054	0.044032031	0.084783247	0.011917019	0.075125098	0.022613069	0.001926758	0.142751559	0.088081607	0.105760317
Abl2	0.13084351	0.173560448	0.105281681	0.063262758	0.058541472	0.23211316	0.126334551	0.0595266	0.044437145	0.168886063	0.085862735	0.124825907	0.127017238	0.157141401	0.135113286	0.168409675	0.139018555	0.178130595	0.077910458	0.015889755	0.015841093	0.087441822	0.14491335
Tor3a	0.614378118	0.644878022	0.82873397	0.261930132	0.269043335	0.278312375	0.448971271	0.399636949	0.66858678	0.460620468	0.375377444	0.435057419	0.26915662	0.521304814	0.37862137	0.52344536	1.370973925	0.305968882	0.213371283	0.183866852	0.266072649	0.320501825	0.422230933
Fam20b	0.107499225	0.102599892	0.154202518	0.045067579	0.121584313	0.189166745	0.113687988	0.122049769	0.063479552	0.208919346	0.137126271	0.087691786	0.23599371	0.158648594	0.071697435	0.208956817	0.081168065	0.118620476	0.094690194	0.047538537	0.144093954	0.176353169	0.185309785
Ralgps2	0.039447924	0.029072725	0.030167324	0.112818513	0.277103303	0.027946221	0.01980657	1.081285937	0.043863973	0.194158345	0.218295172	0.068231407	0.090877066	0.110279042	0.057216662	0.085759942	0.021161875	0.01200731	0.194064152	0.015054291	0.163709557	0.204850989	0.176024023
Angptl1	0.000518471	0.001018707	0	0	0	0	0	0	0	0	0.013467566	0	0	0	0	0	0	0	0	0	0.069516822	0	0
4930439D14Rik	0	0	0	0.002569586	0	0	0	0.002465108	0	0	0	0	0	0	0	0	0	0	0	0	0	0.00301312	0
Gm28694	0	0.001070464	0	0	0.008535249	0	0	0.008626903	0	0	0	0	0	0	0	0	0	0	0	0	0	0	0
Tex35	0.008753667	0	0	0	0.001643386	0	0.005980744	0.004377198	0	0.006898182	0	0	0.001412654	0.002738525	0	0.002785063	0	0	0	0	0	0	0.004033043
Rasal2	0.49397396	0.043205437	0.488057503	0.053171724	0.132741341	0.069866477	0.672814635	0.059127865	0.078631339	0.465444326	0.118429667	0.111315419	0.223123722	0.442395058	0.039240279	0.361357817	0.060952251	0.084690399	0.113970347	0.076706185	0.142660012	0.200923819	0.463122695
BC026585	0.093956037	0.05318347	0.124977734	0.003452055	0.092397535	0.135312908	0.036866221	0.019636776	0.007267414	0.068311354	0.071947026	0.064843438	0.070767942	0.068148528	0.051765784	0.040453415	0	0.033530648	0	0.041463366	0.06681538	0.192918833	0.068769959
Gm15486	0	0	0	0	0	0	0	0	0	0	0	0	0	0	0	0	0	0	0	0	0	0	0
Sec16b	0.003779749	0.004400482	0.000491481	0.00250471	0.128076752	0.011214493	0	0.013246816	0.002177585	0.011636486	0.146442532	0.017082728	0.01840064	0.006076255	0	0.015562989	0.006646035	0.010744658	0	0.002448708	0	0	0.042388984
Brinp2	0.00096659	0	0	0	0.003678823	0	0	0.00090167	0	0.000752672	0	0	0	0	0	0	0	0	0	0	0.02006512	0	0.008713923
Astn1	0	0	0	0	0	0	0	0	0	0.00320272	0.0044299	0	0.001629878	0	0	0	0	0	0	0	0	0	0
Gm37679	0	0	0	0	0	0	0	0	0	0	0	0	0	0	0	0	0	0	0	0	0	0	0
Pappa2	0	0.001009933	0.00112991	0	0.002788895	0	0	0	0	0.004978008	0.075382771	0	0.007235071	0	0	0.001136118	0	0	0	0	0.057768977	0	0.001737038
1600012P17Rik	0	0	0	0	0	0	0	0	0	0	0	0	0	0	0	0	0	0	0	0	0	0	0
4930562F17Rik	0	0	0	0	0	0	0	0	0	0	0	0	0	0	0	0	0	0	0	0	0	0	0
Rfwd2	0.323462337	0.328370309	0.278938014	0.210108684	0.335010717	0.368734698	0.262434249	0.302158576	0.233652934	0.427296964	0.353337835	0.294471976	0.326086198	0.345842123	0.424661108	0.332354098	0.227667474	0.264922407	0.189542751	0.101850368	0.326270862	0.385548717	0.406886952
Tnr	0	0.004720531	0.002779256	0	0	0.037995306	0.006685967	0	0.002798837	0.005018534	0	0	0.001335528	0.002252962	0.00481607	0.005176536	0.029644915	0	0	0	0	0.150260718	0.00379547
Gm38039	0	0	0	0	0	0	0	0	0	0	0	0	0	0	0	0	0	0	0	0	0	0	0
Gm37294	0	0	0	0.003920641	0	0	0	0.002084833	0	0	0	0	0.001528901	0	0	0	0	0	0.014992897	0	0	0	0
4930523C07Rik	0.802981799	0.585810983	0.88453567	1.079292411	1.131897571	0.553148414	0.734202882	1.348797302	0.492462222	0.976602068	0.843338258	0.673696652	0.664147359	0.902282298	0.589320144	1.318880743	0.834521671	0.851891874	1.097925196	0.263830544	0.926486223	0.828202369	0.933158197
4930562F07Rik	0.000848821	0.003490969	0.006824071	0.008333739	0.004916701	0.003037692	0	0	0	0.002456534	0.012579335	0.003633415	0.004772972	0	0	0.003257163	0	0	0	0.024549178	0	0	0.006918962
Tnn	0.002382986	0	0.003129353	0	0	0.00205776	0.002324225	0	0	0	0.019247806	0	0	0.004628518	0	0.006003032	0	0	0	0.002624709	0	0.49238248	0
Mrps14	0.713887312	0.787915488	0.86164742	0.606869152	0.826802834	0.827872536	0.946810225	0.642094766	0.314227291	0.776247589	0.730803166	0.672059084	0.641801731	0.721547823	0.531526507	0.843306	0.478521116	0.795932391	0.744308615	0.521412078	0.769444807	0.872761099	0.745079072
Cacybp	0.580487124	0.462488696	0.630916885	0.550970694	0.517057863	0.675840416	0.804122303	0.458559404	0.213878513	0.618057128	0.487667893	0.530184495	0.403127068	0.574524407	0.37438233	0.61716003	0.692362969	0.604264867	0.526332539	0.320349173	0.415304618	1.074376882	0.539819333
Rabgap1l	0.144528026	0.086682226	0.088873445	0.345879953	0.212673611	0.05421438	0.163761379	0.564136053	0.059732749	0.171978754	0.278709921	0.2138861	0.363568539	0.130185341	0.101266786	0.910868747	0.065393723	0.333637737	0.478383732	0.075985535	0.250271995	0.975600482	0.184646116
Gm36975	0	0.003321288	0.003762304	0	0	0	0	0	0	0.000596807	0.001199794	0.004608569	0.00677592	0	0	0	0	0	0	0	0	0.011319727	0
Gm37083	0	0	0	0	0.002457219	0	0	0	0	0	0	0.010327802	0	0	0	0.009386973	0	0	0	0	0	0	0
Gm38060	0	0	0	0	0	0	0	0	0	0	0	0	0	0	0	0	0	0	0	0	0	0	0
Rc3h1	0.426372016	0.217599913	0.346510637	0.226599594	0.27081864	0.284361689	0.452857092	0.240297144	0.192494911	0.422712773	0.296022493	0.288578866	0.330912326	0.351515745	0.276888578	0.390537923	0.17752766	0.288365538	0.250083354	0.028612322	0.334828987	0.242275661	0.464885813
Serpinc1	0.057049184	0.000791836	0.026385958	0.015065605	0.02930463	0.010942854	0.039231033	0	0.006900886	0.030621859	0.029043857	0.01363318	0.017612046	0.039612625	0.009341883	0.024392618	0.017572405	0.015968419	0	0	0.035829504	0.006093456	0.042936632
Zbtb37	0.093169996	0.023703812	0.084092294	0.050368144	0.066783933	0.041139682	0.07064272	0.054859973	0.04347861	0.098591836	0.056070382	0.049069448	0.083416521	0.116736153	0.035714275	0.066547322	0.058075038	0.032699941	0.086753393	0.004370758	0.043814317	0.057960564	0.052160686
Gm37362	0.006591636	0	0.001501638	0	0	0.001196794	0.001943103	0	0	0.001760348	0	0.001108793	0.003517524	0.003050947	0	0.001455426	0	0	0	0	0	0	0.003288504
Dars2	0.039157613	0.019356545	0.044689923	0.005549211	0.037640823	0.033464327	0.046222161	0.014486766	0.043493031	0.02612294	0.031337754	0.044739832	0.014937339	0.020152183	0.022135093	0.028656526	0.006714733	0.037476985	0.029631894	0.009864387	0.066813802	0.028007128	0.027878667
Gm37634	0.006765797	0	0.010893182	0.005990584	0.013619954	0.001284479	0.002636339	0.010647794	0.003265877	0.002416122	0.012958476	0	0.007241523	0.006020708	0.006636275	0.002611802	0	0	0	0	0.013609355	0	0.005117485
Cenpl	0.060982237	0.046695748	0.043695628	0.09357203	0.04727053	0.037914692	0.053861687	0.039684027	0.117533599	0.031705904	0.049143816	0.056317526	0.028993137	0.041057424	0.064013362	0.025673344	0.074320785	0.074609897	0.139782053	0.003330423	0.014816584	0.012773456	0.04123291
Klhl20	0.082792032	0.049425006	0.073043135	0.07698711	0.062400682	0.095713725	0.116621705	0.114096899	0.046409232	0.13350371	0.049638958	0.057660153	0.082421689	0.082860396	0.059596358	0.085918002	0.06747718	0.115985274	0.1046153	0.008128766	0.020737306	0.108184247	0.087603628
Ankrd45	0.001618287	0	0	0	0	0	0.001788687	0	0.012307718	0	0	0	0	0	0	0.002451808	0.018436393	0	0	0	0	0.334182955	0
4930469G21Rik	0	0	0	0	0	0	0	0	0	0	0	0	0	0	0	0	0	0	0	0	0	0	0
Prdx6	1.125224065	1.352758262	1.079206603	1.501285109	2.096086392	0.807396485	1.124326024	0.989142417	1.492428355	1.365068703	1.65619406	1.063831066	1.96639518	1.284871745	1.05497654	3.547019737	1.704668414	1.348221805	1.89030487	2.90646874	1.166982306	2.416163938	1.731083289
Tnfsf4	0	0.000704862	0	0.004380055	0	0	0.002440704	0.001811391	0.00195347	0	0	0.041166037	0.002524194	0	0	0	0.015592173	0.021009622	0.022002701	0	0	0	0
Tnfsf18	0	0	0	0	0	0.003951502	0	0.001811391	0	0.00255876	0	0.004325238	0	0	0	0	0.005843162	0	0	0	0	0	0.002410219
Fasl	0.007036058	0.003551932	0.003656559	0.222052012	0.002811704	0.010786279	0.003242324	0.013372045	0.005500739	0.00371303	0.006257453	0.007226849	0.005658846	0	0.003667668	0.012464865	0	0.816518998	0.121538601	0.002371396	0	0.019958242	0.00555239
Suco	0.183072366	0.096797301	0.119361974	0.212604252	0.141674945	0.190639913	0.137919434	0.162085777	0.405016502	0.193342034	0.17728924	0.129138137	0.223244285	0.200433169	0.146000556	0.184365339	0.120574476	0.245682848	0.502653564	0.048385788	0.239157713	0.190830366	0.19229686
Gm31925	0	0	0	0	0	0	0	0	0	0	0	0	0	0	0	0	0	0	0	0	0	0	0
4930558K02Rik	0.004015406	0	0.00338042	0.006863411	0	0	0.001518725	0	0	0.000666736	0	0	0.003480692	0	0	0.001886653	0	0	0	0	0.006845844	0	0.002483623
Pigc	0.149103163	0.07271094	0.258847207	0.087367765	0.17659331	0.101267936	0.256442146	0.057450778	0.034706002	0.220322221	0.114242359	0.089056333	0.098489503	0.141051415	0.156349515	0.22298027	0.04274719	0.212719449	0.090353651	0.051519977	0.039635797	0.255161799	0.165048064
Gm38304	0	0	0.003870975	0.001254328	0	0	0	0	0	0	0	0	0	0	0	0	0	0	0	0	0	0	0
Dnm3	0.060832453	0.006455208	0.061247836	0.018992844	0.097581143	0.008189844	0.031584413	0.009773938	0.012969088	0.05437424	0.136406355	0.016179277	0.062324979	0.549149224	0	0.271956134	0	0.02069045	0.02429403	0.002138241	0.16144166	0.116986236	0.074347528
2810442N19Rik	0	0.001421952	0.003741078	0	0.017293367	0.000856962	0.000655948	0	0.027173346	0.002001695	0.006623531	0	0.005687165	0.010414746	0	0.004478737	0	0	0	0	0	0.002762714	0.003681017
Dnm3os	0	0	0	0	0.056671627	0	0	0	0	0.02433029	0.062421066	0	0.010164853	0.010887908	0.002606396	0.001533785	0	0	0	0.003127688	0	0	0.020581122
Mettl13	0.05582318	0.018492701	0.069853992	0.058304415	0.0519569	0.059789797	0.033441836	0.063211093	0.016212923	0.054829496	0.027224245	0.018052993	0.037060268	0.019827005	0.030020661	0.034757461	0	0.017730961	0.022787452	0.003029703	0.120773852	0.021093678	0.036180193
Vamp4	0.374903304	0.700928134	0.484153384	0.321785029	0.330826351	0.675591621	0.506075721	0.34570904	0.484466042	0.424057949	0.352695861	0.459080317	0.282640885	0.380307092	0.741928425	0.377776732	0.510179533	0.445593489	0.576893264	0.251220291	0.365357102	0.375903718	0.395785608
Myoc	0.000685964	0	0	0	0.008722642	0	0	0	0	0	0.074364067	0	0	0	0	0	0	0	0	0	0	0	0
7420461P10Rik	0.000704543	0	0	0	0	0	0	0	0	0	0	0	0.00118457	0	0	0	0	0	0	0	0	0	0
Prrc2c	0.772187608	0.539050464	0.785345819	0.726642022	0.620204485	0.531473097	0.727643692	0.596775597	0.318398703	0.797658003	0.586862486	0.520472196	0.602755276	0.670421181	0.543245067	0.679507108	0.582314932	0.663747992	0.889203721	0.123052115	0.553558194	0.546339078	0.724900383
Fmo4	0.024895316	0.00159758	0.013843791	0	0	0.011691835	0.023668532	0	0	0.011625577	0.012813101	0	0.014829979	0.007239936	0	0.011738727	0	0	0	0	0	0.005304204	0.020184695
Fmo1	1.544201087	0.209766644	1.742776309	0.257696282	0.601671947	0.249470275	1.943434301	0.331939314	0.327750164	1.295957592	0.521482675	0.335993825	0.754474466	1.324730029	0.368027747	0.977491631	0.119239318	0.390396174	0.250132759	0.308006245	0.327087128	0.395190911	1.271198129
Fmo2	0.780551361	0.163847547	0.745507399	0.213371278	2.523066768	0.24217475	0.524575659	0.263277069	0.307954177	1.280961887	2.06636257	0.284922395	1.070806359	1.057983759	0.271903949	1.169249575	0.102895267	0.248427805	0.191155316	0.474836001	1.819092446	0.376307219	2.083815745
Fmo6	0	0	0	0	0	0	0	0	0	0	0	0	0	0	0	0	0	0	0	0.008810649	0	0	0.009362591
Fmo3	0.003070853	0.000927526	0.000627185	0.004423134	0.002659449	0	0	0.003342741	0	0	0.002000212	0	0.000914048	0.002065562	0	0.003684318	0.005702986	0	0.009444421	0.217197308	0	0.158008083	0
Gm37273	0	0	0	0	0	0	0	0	0	0	0	0	0	0	0	0	0	0	0	0	0	0.002402883	0
Mroh9	0	0	0	0	0	0	0	0	0	0	0	0	0	0	0	0	0	0	0	0	0	0	0
Prrx1	0.009445653	0.006887124	0.00249742	0.008512236	0.22831276	0.001399593	0.009920377	0.006197204	0.001252876	0.086582267	0.339596648	0.018714395	0.035607582	0.023807734	0	0.052751207	0.013046339	0	0.027753001	0.013619397	0.267980738	0.006209219	0.093944188
Gm20471	0	0	0	0	0	0	0	0	0	0	0	0	0	0	0	0	0	0	0	0	0	0	0
Gm26523	0	0	0	0	0.022003902	0	0	0	0	0.002140206	0.017871585	0	0.001107902	0	0	0	0	0	0	0	0	0	0.001591067
Gorab	0.055223839	0.093533958	0.084206431	0.052263098	0.087043727	0.022373565	0.079243476	0.059625274	0.025857921	0.055929944	0.071925597	0.029191671	0.049893941	0.025924202	0.079971629	0.056223601	0.00585357	0.038281738	0.02913607	0.032484851	0.081643732	0.002655619	0.062600769
Gm29500	0	0	0	0	0	0	0	0	0	0	0	0	0	0	0	0	0	0	0	0	0	0	0
Mettl11b	0	0	0	0	0	0	0	0	0	0	0	0	0	0	0	0	0	0	0	0	0	0	0
Kifap3	0.216389731	0.053462896	0.224636945	0.032859813	0.237533647	0.170390836	0.278183632	0.034325953	0.049473344	0.231852122	0.254165745	0.077167266	0.188540826	0.230540452	0.017697743	0.278313138	0.016110252	0.052299789	0.0520094	0.034377076	0.136006708	0.739236767	0.253136275
Scyl3	0.057563828	0.070244692	0.062290276	0.087720725	0.047541614	0.067712524	0.046716796	0.08079315	0.045708239	0.066139201	0.076215498	0.069834955	0.063429789	0.052742058	0.089557092	0.085132627	0.0337412	0.16153452	0.137722672	0.042609593	0.051077246	0.025003933	0.054839961
BC055324	0.004564499	0.003290779	0.002100985	0.006528549	0.007627377	0.009399634	0.005094651	0.017771132	0	0.006424548	0.008125687	0.003902156	0.0154251	0.002682025	0	0.011242601	0	0.003707157	0	0	0	0	0.003556091
Mettl18	0.018983141	0.005777821	0.044211442	0.015744012	0.041901514	0.024328462	0.026043156	0.030625171	0	0.034397481	0.008558679	0.016536304	0.020978057	0.038909503	0	0.011201421	0	0.037449607	0.019638302	0.020768846	0.073689384	0.023602777	0.027290526
Sele	0.009891828	0	0.002967927	0.002874431	0.004147972	0	0.011470956	0	0	0.006909052	0	0.008978091	0.000744005	0.154619966	0	0.002875647	0	0	0	0	0	0	0.00687763
Sell	0.088480926	1.282953924	0.104009878	1.020179794	0.130269286	0.13820787	0.090901035	1.149499215	1.537388231	0.143914832	0.084347978	0.572436878	0.145760002	0.127894544	0.439560594	0.131023236	1.605874989	1.441073452	0.345296468	0.116543758	0.048365685	0.137484141	0.115475226
Selp	0.073671177	0.052162807	0.022508425	0.028311411	0.027264435	0.016054259	0.030376757	0.042062731	0.159042648	0.062233724	0.035975284	0.024940397	0.076775278	1.658988818	0.013041281	0.055922	0.004337782	0.029671814	0.017848103	0.023803486	0.189684753	0.071820793	0.026660537
Gm16587	0	0.022146772	0	0	0	0.000946774	0	0	0.027168366	0.002426744	0	0	0	0.001681355	0.004618312	0	0.009343863	0	0	0	0	0	0
Gm16548	0.001366876	0.02153315	0	0	0	0	0.003136238	0.015142076	0.038949262	0.002061807	0	0.004726081	0.002837728	0.001244083	0.015118391	0.013921267	0.011675515	0.015919949	0	0.005393933	0.035413713	0	0
F5	0.010932801	0.225897482	0.006802556	0.012360874	0.003770302	0	0.010152917	0.005741632	0.199578136	0.016754511	0.003504133	0.0023511	0.005090351	0.138048476	0.128064005	0.001533535	0.04079331	0	0.017449785	0.003029703	0	0	0.019886503
Slc19a2	0.03036519	0.032205164	0.013960251	0.029246595	0.048485938	0.025603382	0.013805472	0.013029742	0.010242706	0.011013052	0.064229811	0.015369576	0.034469292	0.01887706	0.032327878	0.014338282	0.019282138	0.058398227	0.00476997	0	0.049710228	0.111176685	0.035614696
Ccdc181	0.045158208	0.029889385	0.031382588	0.01875725	0.024982588	0.080447334	0.030930501	0.024549561	0.019941826	0.029143947	0.022370756	0.019332631	0.047874374	0.012894499	0.00517759	0.028168134	0.021024042	0.025423555	0	0.036140688	0.064593568	1.287571478	0.032690105
Blzf1	0.121148659	0.069268979	0.158997603	0.060141518	0.110194542	0.071483025	0.158569082	0.049285614	0.02845379	0.149746692	0.109846904	0.04391324	0.090217792	0.148632014	0.036823877	0.147357613	0.028066365	0.095306075	0.067554359	0.009629039	0.185525364	0.193319708	0.136610731
Nme7	0.050118077	0.016434714	0.069940874	0.033491202	0.065856596	0.030963232	0.049429328	0.047577892	0.011605421	0.068746007	0.059864655	0.033216776	0.054297319	0.057287434	0.021495391	0.027276384	0.027987873	0	0.045264152	0.034349132	0.096350706	0.393450837	0.066893499
Atp1b1	0.055386225	0.049875829	0.047930785	0.295282709	0.031359379	0.04600669	0.038688804	0.160665375	0.119124707	0.04471991	0.158551412	0.318085316	1.523098279	0.061748415	0.026474154	0.426825649	0.063751445	0.841350242	0.010134243	1.021862809	0.077256346	1.333304833	0.044204602
Gm32391	0	0	0	0	0	0	0.003207686	0	0	0	0	0	0	0	0	0	0	0	0	0	0	0	0
Gm26685	0	0	0	0	0	0	0	0	0	0	0	0	0	0	0	0	0	0	0	0	0	0	0
Gm37754	0	0	0	0	0	0	0	0	0	0	0.001949278	0	0	0	0	0	0	0	0	0	0	0	0
Gm37853	0	0	0	0	0	0	0	0	0	0	0	0	0	0	0	0	0	0	0	0	0	0	0
Gm37184	0	0	0	0	0	0	0	0	0	0	0	0	0	0	0	0.001489882	0	0	0	0	0	0	0
Gm36945	0	0	0	0	0	0	0	0	0	0	0	0	0	0	0	0	0	0	0	0	0	0	0
Dpt	0.228709359	0.079925622	0.165736574	0.082448804	1.051706038	0.093237747	0.160170272	0.090673152	0.072917289	0.489624457	1.759108194	0.124036759	0.463818431	0.186814462	0.09186439	0.409166045	0.028855761	0.070477946	0.057399059	0.079673233	1.374913264	0.125493695	0.782722047
Gm32569	0	0	0	0	0	0	0	0	0	0	0	0	0	0	0	0	0	0	0	0	0	0	0
Xcl1	0.008277317	0.007614396	0.006270293	0.188715624	0.010958202	0.011018202	0.008427986	0.016402405	0.010311461	0.017702266	0	0.040582258	0.006921293	0.011302711	0.009975305	0.001415708	0.029629007	1.743529857	0.00476997	0.007432171	0	0	0.008875651
1700029M03Rik	0	0	0	0	0	0	0	0	0	0	0	0	0	0	0	0	0	0	0	0	0	0	0
4930568G15Rik	0	0	0	0	0	0	0	0	0	0	0	0	0	0	0	0	0	0	0	0	0	0	0
Tbx19	0	0	0	0	0	0	0	0	0	0.002103146	0	0	0	0	0	0.005517201	0	0	0	0	0	0	0
Sft2d2	0.36606537	0.194658792	0.383165173	0.143995054	0.221699764	0.21702609	0.159164799	0.136248437	0.462822076	0.366718577	0.133865571	0.324880606	0.341252302	0.34450777	0.140606924	0.414351122	0.195353893	0.329522209	0.279119978	0.069031351	0.23697159	0.278175026	0.33829457
Tiprl	0.433087462	0.158816587	0.528629466	0.346826039	0.371540845	0.266650236	0.399137305	0.27619621	0.24125479	0.441305516	0.344349248	0.226329699	0.284883492	0.46713908	0.216722611	0.447388715	0.154387131	0.392723143	0.236515671	0.170427412	0.471821985	0.304347101	0.380338084
Gpr161	0.001063559	0.000512071	0	0	0.012358196	0	0	0	0	0.018473998	0.030563551	0.001047751	0.00389461	0	0	0.015560451	0	0	0	0	0.03017348	0.004757374	0.010623284
Dcaf6	0.127799969	0.028992005	0.143858673	0.041152693	0.117653061	0.06717426	0.105539998	0.076334689	0.034714003	0.096319004	0.102416057	0.043013832	0.145377253	0.120718311	0.041006274	0.243574567	0.043683743	0.153592487	0.048844527	0.028589297	0.124464149	0.170329607	0.127678313
Mpc2	0.689347473	0.934269989	0.645706803	0.618471672	0.967302897	1.420953234	0.907910475	0.602557348	0.593212403	0.879113111	0.90608117	0.760413194	0.991321566	0.704120879	0.95935108	0.986658979	0.699948683	0.621007841	0.741469303	0.901668196	0.93413639	0.874176836	0.909214245
Adcy10	0.010705718	0	0.006679359	0.002123215	0.014568527	0.008633824	0.000791311	0	0	0.021577626	0.003647326	0	0.009091681	0.004711275	0.005740208	0.001498872	0.006376731	0	0	0	0.028742752	0	0.004241316
Gm38325	0	0	0	0	0	0	0	0	0	0	0	0	0	0	0	0	0	0	0	0	0	0	0
Mpzl1	0.446756281	0.030650595	0.461391737	0.050881914	0.445248283	0.042048187	0.357970539	0.049874939	0.054897539	0.375486219	0.351733612	0.073409646	0.218057362	0.228176868	0.036160464	0.298030553	0.026117448	0.039115297	0.008940789	0.087126056	0.523423608	0.481730816	0.418068875
Rcsd1	0.839050976	0.240044907	0.859348582	0.395016109	0.220142498	0.11286434	1.193253569	0.723198202	0.347422159	0.835838163	0.149531349	0.351856727	0.313717152	0.437088641	0.24082966	0.525831181	0.125520753	0.603697914	0.584810608	0.104996941	0.41833042	0.174106525	0.592696736
Gm37073	0	0	0	0	0	0	0	0	0	0	0	0	0	0	0	0	0	0	0	0	0	0	0
Creg1	0.363503768	0.849960241	0.450806701	0.238779896	0.637784826	1.487756041	0.384484105	0.229996501	0.756580573	0.44898622	0.656614501	0.664997415	0.792207542	0.360861314	0.884364688	0.858239049	0.692545	0.384020675	0.329780196	0.699223603	0.456061562	0.803546962	0.506152932
Gm36972	0	0	0	0	0	0	0	0	0	0	0	0	0	0	0	0	0	0	0	0	0	0	0
Cd247	0.040216573	0.021298322	0.031396841	0.825742916	0.014960078	0.010765272	0.253530626	0.023421504	0.00517664	0.074474327	0.031485962	0.028038384	0.031717204	0.036693073	0.033516416	0.05124547	0.027859905	0.687606547	0.749708477	0.011539953	0.021528059	0.073421648	0.066424658
Gm37469	0.005278099	0	0	0.007632522	0	0	0.00889814	0.003763251	0.005921851	0.001634108	0	0	0	0	0	0.001942546	0	0.025856966	0.019047905	0	0	0.008758157	0
Pou2f1	0.162720461	0.036776198	0.176620619	0.125463976	0.135606211	0.104054005	0.15613431	0.186521427	0.043668439	0.208811945	0.138091606	0.09595074	0.116602106	0.132291928	0.038591044	0.15889987	0.105837002	0.159601243	0.137556795	0.014608397	0.218199116	0.133596576	0.15390261
Gm26665	0	0	0	0	0	0	0	0	0	0	0	0	0	0	0	0	0	0	0	0	0	0	0
Gm37923	0	0	0	0	0	0	0	0	0	0	0	0	0	0	0	0	0	0	0	0	0	0	0
Dusp27	0	0	0	0	0	0.001327916	0	0	0	0	0	0	0	0	0	0	0	0	0	0	0	0	0
Gpa33	0	0	0	0	0	0	0	0	0	0	0	0	0	0	0	0	0	0	0	0	0	0	0
Mael	0	0	0	0	0	0	0	0	0	0	0	0	0	0	0	0	0	0	0	0	0	0	0
Ildr2	0.005793494	0	0.006972567	0.005205166	0.001146884	0.00184711	0.0081485	0	0	0.003866953	0.309509879	0.018384627	0.031877616	0.006624866	0.005753435	0.007363133	0	0.01726753	0	0.028477642	0.009199782	0.005062433	0.003902273
5330438I03Rik	0	0	0	0	0	0	0	0	0	0	0	0	0	0	0	0	0	0	0	0	0	0	0
Gm15853	0.018310104	0.001182528	0.008148979	0.003520112	0.010163631	0	0.007543997	0.010845256	0.002448971	0.016978117	0.006187165	0.002119988	0.004818051	0	0	0	0	0.016116504	0	0	0	0	0.008424574
Tada1	0.162726594	0.11136531	0.164456103	0.112824167	0.185006524	0.156865387	0.169722953	0.097553535	0.0461878	0.14222047	0.107579652	0.116181947	0.081464999	0.121586589	0.110646798	0.13513077	0.079954077	0.158671174	0.04609606	0.032909559	0.172111385	0.190411574	0.138837881
Gm15853.1	0	0	0	0	0	0.001287522	0	0	0	0	0.002117098	0	0.001352248	0	0	0	0	0	0	0	0	0	0
Pogk	0.079165457	0.026776729	0.034072921	0.078943187	0.064658557	0.065748223	0.044992685	0.015441703	0.025505606	0.085791848	0.07375492	0.13892378	0.076111668	0.108350534	0.074349826	0.083283824	0.056027747	0.252677629	0.043650972	0.028041122	0.063075045	0.10213583	0.092142946
Gm4846	0	0	0	0	0	0	0	0	0	0	0	0	0	0	0	0	0	0	0	0	0	0	0
Gm4847	0	0	0	0	0	0.001544535	0	0	0	0	0	0	0	0	0	0	0	0	0	0	0	0	0
Fmo9	0	0	0	0	0	0	0	0	0	0	0	0	0	0	0	0	0	0	0	0	0	0	0
Gm16701	0.013341102	0.002848404	0.022214307	0.009410004	0	0.021511703	0.017863412	0.006127958	0	0.016580844	0.005063342	0	0.000990299	0.017646477	0	0.016953656	0	0	0	0	0	0	0.007508605
Gm16701.1	0.039622149	0.003093979	0.041758249	0	0.009010259	0.001096006	0.035025387	0.001389506	0	0.025685186	0.010428593	0.001108793	0.010885835	0.02420966	0.019790146	0.020952243	0.004523955	0.014880873	0.00428935	0.013743044	0	0.015916114	0.02915789
Fam78b	0.109467129	0.022854402	0.076264148	0.010874108	0.012006289	0.085455894	0.093130253	0.01602832	0.006204587	0.07635429	0.034277498	0.011876051	0.034197209	0.044018109	0.050604873	0.035070376	0.002524452	0.03560661	0.099495954	0.032067972	0.176220179	0.020401378	0.075208714
Uck2	0.124888299	0.52154749	0.122196253	0.154885136	0.087018074	0.677078058	0.059085491	0.218941266	0.234823394	0.09363468	0.098430441	0.38653269	0.118862119	0.178538885	0.094764973	0.084031688	0.194567592	0.192567585	0.162238827	0.058476315	0.187516777	0.065009611	0.104918961
Gm37982	0	0.002580744	0	0	0	0.003271766	0	0	0	0	0	0	0	0	0	0	0	0	0	0	0	0	0
Gm2453	0.000747253	0.001833465	0	0	0	0	0.000680709	0	0	0	0	0.003441444	0.002637034	0	0	0	0	0	0	0	0	0	0.001794449
Tmco1	1.295136839	0.707040209	1.458110961	0.415104955	1.285180358	1.02759265	1.509010914	0.596490891	0.360180826	1.299602832	1.081266897	0.72612813	0.875344804	1.154143509	0.890026172	1.172234125	0.39632259	0.576605899	0.594070267	0.448480124	1.036764602	1.007358727	1.226657688
Aldh9a1	0.191669552	0.209887512	0.243168689	0.12366451	0.226076031	0.363171876	0.237135807	0.196903797	0.042007725	0.138024944	0.173395686	0.263507179	0.172288457	0.17234158	0.301165007	0.164040922	0.088053264	0.136668795	0.277203448	0.065050927	0.184188784	0.20358387	0.206181069
Mgst3	0.513939517	0.321199043	0.658214131	0.166384342	0.428906446	0.976118496	1.477397624	0.201076694	0.153875242	0.802672182	0.362462528	0.351261603	0.571001047	0.587113841	0.22108079	1.012429916	0.17993793	0.189569055	0.188948659	0.312529276	0.233153001	1.19736835	0.588567739
Lrrc52	0	0	0	0	0.003213201	0	0	0	0	0	0.007963866	0	0	0	0	0	0	0	0	0	0.051587872	0	0
Rxrg	0.002187223	0	0.00087335	0	0.032924535	0	0	0.003487824	0	0.004964534	0.024297203	0.001919	0	0.003927707	0	0.001165855	0	0	0.023121776	0	0.026126562	0	0.006317175
Lmx1a	0	0.000474605	0	0	0	0	0	0	0	0	0.002289377	0	0	0	0	0	0	0	0	0	0	0	0
Gm20711	0.001948144	0	0	0	0	0	0	0	0	0	0	0	0.003200855	0	0	0	0	0	0	0	0	0	0
Pbx1	0.495283846	0.365439516	0.44098326	0.072009951	1.372247982	0.558182249	0.334339379	0.096500241	0.492041861	0.891234995	1.462751214	0.311947601	0.951323013	0.717645547	0.383719726	0.682123259	0.202578927	0.054967062	0.095942758	0.373188969	0.989178136	0.925809819	1.099412376
Gm37839	0	0	0	0	0	0	0	0	0	0	0	0	0	0	0	0	0	0	0	0	0	0	0
Nuf2	0.003590067	0.001900353	0	0.006711735	0.006439245	0.026069436	0.002011653	0	0	0.003194831	0.005148934	0.024071921	0.004380007	0.00285194	0	0	0	0.030375056	0	0.014610083	0	0.023863099	0.003273372
Rgs5	0.060845469	0.009743702	0.027635938	0.005568742	0.009138394	0.002860538	0.023003589	0.00850371	0.004503616	0.10851873	0.002046945	0	0.036295343	0.445218918	0.004735687	0.054279317	0	0.010402457	0	0.003707206	0.030584992	0.042320208	0.042464271
Rgs4	0.010316539	0.006662016	0.013436675	0.004106274	0.009076666	0.002808505	0.00498848	0.00467824	0	0.444205662	0.073243455	0.009426805	0.075280774	0.082741715	0.004380124	0.09378309	0.004302703	0	0	0.004317938	0.053072717	0.002708521	0.017274362
Ccdc190	0	0	0	0	0.003122407	0	0	0	0	0	0	0	0.001490855	0	0	0	0	0	0	0	0	0.021250359	0
Hsd17b7	0.048223334	0.019688714	0.032810261	0.024902564	0.117261048	0.120374048	0.047382621	0.052493896	0.008210055	0.04864326	0.087759008	0.022746915	0.088059437	0.032828639	0.07159252	0.062496653	0.035476136	0.016074002	0.071766912	0.011772249	0.137688452	0.022690054	0.078000584
3110045C21Rik	0.006066413	0	0.008033558	0.004210861	0.030501238	0.003315571	0.008686029	0.015394007	0.004904266	0.012433873	0.03202572	0.007325988	0.011697898	0.008120764	0.006711191	0	0	0	0.020083577	0.002908673	0	0.02298825	0.019563079
Ddr2	0.11798266	0.035553532	0.096599944	0.038312403	0.367575413	0.040944007	0.08647003	0.052178685	0.065991149	0.519415042	0.917593469	0.062350256	0.307802072	0.117466314	0.039731002	0.308543559	0.039244414	0.042466008	0.035586987	0.025968682	0.698123501	0.038532495	0.40287359
Uap1	0.55358773	0.384934809	0.49996666	0.279229439	0.640243341	0.449727743	0.461087503	0.366279029	0.241720136	0.454742306	0.833983925	0.538557982	0.460165212	0.84988508	0.430168615	0.500009883	0.421424897	0.391954406	0.315077958	0.188385816	0.900079787	0.384877461	0.56331158
Gm37748	0.001875529	0	0	0	0	0	0.001328917	0	0	0	0.001199794	0.0030198	0.006391497	0	0	0	0	0	0	0	0	0	0.001051068
Gm37502	0.001282894	0	0	0	0	0.008302434	0.000940332	0	0	0	0.001536557	0.001108793	0	0	0	0	0	0	0	0	0	0	0.001667859
Uhmk1	0.309967531	0.189943855	0.323746918	0.233298697	0.16234489	0.481880186	0.285141218	0.277252877	0.158520869	0.409522755	0.179565773	0.249262322	0.357594724	0.296004688	0.284569494	0.494055842	0.082256228	0.384829506	0.38377195	0.087654101	0.140356315	0.170489438	0.366283667
4930500M09Rik	0.001756905	0.001886784	0	0	0	0.001013589	0.008655608	0	0.005072731	0.002242744	0	0	0	0.005567999	0	0	0	0	0	0	0	0	0
Sh2d1b2	0	0	0	0	0	0.005741166	0	0	0	0	0	0	0	0	0	0	0	0	0	0	0	0	0
Sh2d1b1	0.009061775	0.086036039	0.025806565	0.009038977	0.009132423	0.816681613	0.005702053	0.027762215	0.04258977	0.013238333	0.006499601	0.134938488	0.016476994	0.031810676	0.435755622	0.001498872	0.033332706	0.264061384	0	0.014214059	0	0.009747988	0.009604355
Gm7694	0.050521269	0.020138931	0.040182611	0.009614385	0.015307944	0.006369529	0.024100043	0.001357501	0.026948425	0.053246412	0.027047847	0.020103411	0.060740109	0.035276752	0.023122582	0.052793235	0.006570218	0.009873712	0.031054005	0.008635846	0.008025274	0.005062433	0.042089524
Nos1ap	0.156629897	0.022891997	0.146230604	0.004710609	0.029463389	0.00760703	0.121247957	0.00885237	0.069883624	0.110905434	0.043747692	0.037795018	0.089519026	0.097483485	0.012740535	0.045491925	0.005021697	0.025579009	0.01973155	0.030657599	0.361624872	0.02021015	0.086727396
1700015E13Rik	0	0	0	0	0	0	0	0	0	0	0	0	0	0	0	0	0	0	0	0	0	0	0
Olfml2b	0.01078553	0.007719581	0.005280944	0.00768566	0.009105165	0.003851333	0.009960323	0.002847966	0.018214673	0.129191536	0.321749137	0.008670952	0.011191648	0.01280164	0.004240281	0.026558529	0	0	0.044914379	0.008964906	0.833504874	0.058952607	0.01302169
Atf6	0.175639424	0.27002265	0.148616122	0.05752407	0.311850636	0.176153336	0.18100137	0.123854159	0.13871768	0.209156497	0.254790199	0.25228644	0.236709475	0.147610931	0.255762534	0.218830806	0.214063846	0.131006458	0.158598478	0.06485901	0.280998526	0.357670138	0.315774949
Dusp12	0.134632272	0.075784887	0.211669841	0.08684477	0.143781281	0.121820544	0.164577599	0.139302902	0.018695526	0.184005499	0.124724435	0.079383938	0.061980487	0.125662002	0.032456215	0.130664806	0.034488804	0.070106019	0.153776273	0.07285362	0.197295478	0.047815322	0.134322026
Gm26620	0.006454622	0	0.002332669	0.00158288	0	0.002033127	0.000860264	0.007458781	0	0.004329349	0	0.007895758	0.010893305	0.001237181	0	0.00123103	0	0	0	0	0	0.008773972	0.004797047
Fcrlb	0	0.000674075	0	0	0	0.010684349	0.002257828	0.004150038	0	0	0	0.002645028	0	0	0	0	0.02814634	0.005670467	0	0	0	0	0.002075006
Fcrla	0.022638564	0.009155408	0.009846827	0.013406112	0.012335374	0.02589021	0.023508814	0.984962873	0.027554899	0.023413622	0.023122691	0.134011688	0.014986886	0.024338674	0.015149581	0.014441018	0.031485663	0.010395018	0	0.003840557	0	0.006209219	0.014677701
Fcgr2b	0.041290943	0.949708187	0.073951838	0.056419744	0.040130626	0.577549346	0.051751714	0.341798792	0.44971193	0.087310406	0.053741617	1.050050568	0.041524916	0.03907813	0.640268085	0.058688712	1.336320179	0.187000149	0.144147638	0.037920686	0.050215133	0.024565983	0.038688281
Gm38204	0	0	0	0	0	0	0	0	0	0	0	0	0	0	0	0	0	0	0	0	0	0	0
Gm10522	0.000557303	0.006094483	0.000491481	0.011030174	0	0.001837617	0.002490668	0.00991171	0.013376918	0	0.002263069	0.010744977	0	0	0.008986539	0	0	0.289307872	0	0	0	0	0
Fcgr4	0.04367915	0.513611554	0.044225208	0.07059376	0.038895965	0.729742547	0.049757653	0.065643538	1.32237475	0.06537257	0.033554194	0.404880858	0.046933959	0.088951608	1.568580236	0.046616529	1.437135413	0.08234227	0.080084681	0.045188795	0	0.031710914	0.055898376
Fcgr3	0.087531815	1.607992006	0.101876872	0.109729412	0.071249926	1.127149346	0.083454198	0.129816414	1.734174168	0.125209208	0.10790218	1.169013926	0.102802678	0.101595962	1.064980813	0.093978609	1.70509633	0.456600204	0.122234235	0.155345229	0.074329522	0.188460074	0.076948485
Cfap126	0.015730022	0.07707042	0.027494793	0.018582229	0.033542957	0.041170709	0.009667627	0.011663476	0.014333924	0.015695944	0.022644995	0.042060303	0.025134657	0.020674371	0.018121646	0.012595234	0.057331112	0.042713749	0.00476997	0.051290027	0.05205901	1.921602039	0.023560059
Sdhc	0.441807703	0.391560012	0.563270155	0.264245014	0.530237547	0.579182396	0.547725596	0.235739993	0.141459927	0.539203281	0.487932644	0.379538888	0.474114781	0.539480246	0.338486507	0.561777733	0.330276403	0.318376897	0.425345314	0.332975918	0.376511207	0.486962324	0.512054393
Mpz	0.000227926	0	0	0.002358803	0	0.004056064	0	0	0	0.002118109	0.008352886	0	0.042932146	0.001299331	0	0.010082469	0	0	0.016549819	0.004546421	0.342564056	0	0.001535916
Pcp4l1	0.754897023	0.077695616	0.832383684	0.064553211	0.181808986	0.091177557	0.391678811	0.099012623	0.109075395	0.520773274	0.105770069	0.101889002	0.247516237	0.950826487	0.072347321	0.375189085	0.048655902	0.064204703	0.091687951	0.059039079	0.427472506	1.86572512	0.556934482
Nr1i3	0.002716608	0.000814433	0	0.001981501	0	0	0	0	0.005947145	0	0	0	0	0.00558554	0	0	0	0	0.00874672	0	0	0	0.002455277
Tomm40l	0.234578987	0.125765264	0.252499404	0.111534904	0.182965868	0.134925787	0.275475657	0.10332262	0.031709996	0.246074671	0.188775772	0.165746841	0.155817391	0.205422905	0.100541777	0.225808356	0.108845376	0.088220433	0.16012973	0.096336241	0.08639764	0.136286777	0.22549364
Apoa2	0.007274576	0.002263044	0.008162072	0.004309464	0.024522056	0	0.002427005	0.003279874	0.001868999	0.001881276	0.00736174	0.002536755	0.011620451	0.016070232	0.016853038	0	0	0.010657991	0.066902014	0.041031576	0.010811407	0.002655619	0.013365412
Fcer1g	0.721635709	3.420434032	0.760455119	0.857505237	0.731968359	2.942878625	0.657651067	0.808126111	3.47393996	0.822479379	0.752653976	2.728455085	0.707146308	0.765896195	3.582147227	0.689888707	3.857174891	3.08515881	0.937862623	1.155984129	0.893216159	1.054929959	0.703859086
Ndufs2	0.682150049	0.635687374	0.761419285	0.530985921	0.931717485	0.707540361	0.733609703	0.576296658	0.247880546	0.806789568	0.714105211	0.517554571	0.617797795	0.686432001	0.500292574	0.755976429	0.426089107	0.586990393	0.55944291	0.368220496	0.758054334	0.638620537	0.735608278
Adamts4	0.04345751	0.011943274	0.015262947	0.002007074	0.343786363	0.007159134	0.022688973	0.005741632	0.009661019	0.106600665	0.481458759	0.01262762	0.080530252	0.12269863	0.003264259	0.084816492	0	0.010744658	0.010283914	0	0.508253443	0.023234274	0.145252852
B4galt3	0.194920907	0.18579674	0.237740258	0.126070852	0.276663329	0.170828064	0.231997658	0.183075875	0.310523153	0.213061998	0.213395437	0.166717965	0.264863822	0.179813961	0.106463401	0.404929087	0.124019397	0.124705807	0.143780258	0.063894776	0.254979773	0.258878711	0.187204202
Ppox	0.136498507	0.084384021	0.193478085	0.08426416	0.190912011	0.123776046	0.186382953	0.085981452	0.119322529	0.141867773	0.126603847	0.104555334	0.072888924	0.111077868	0.068232633	0.145255532	0.038392931	0.058368983	0.15535619	0.042777421	0.19199394	0.174409195	0.156222829
Usp21	0.090279203	0.059685568	0.107865923	0.052996664	0.17132883	0.059829759	0.080406392	0.085092006	0.027307022	0.09738022	0.114888636	0.05942964	0.066729085	0.107231949	0.049166139	0.056952406	0.026528838	0.014049889	0.071736506	0.001926758	0.030320933	0.213357999	0.118990374
Ufc1	0.572829303	0.643919522	0.620603695	0.41977626	0.742655115	0.592276256	0.614278076	0.432795592	0.304600278	0.60364275	0.745536344	0.558244323	0.548750013	0.601104265	0.448985413	0.689760994	0.504335428	0.646218661	0.387441543	0.567739238	0.420030593	0.66856291	0.689495808
Gm20045	0.043481024	0.015431611	0.06608758	0.018157015	0.044351075	0.024985647	0.026320385	0.043122739	0	0.036777855	0.043138293	0.001405256	0.035820446	0.024026634	0.041002417	0.00969556	0.009110717	0.016259844	0.025306035	0.001926758	0.035187367	0.036367256	0.049589515
Dedd	0.197807663	0.083505806	0.218429076	0.113890005	0.136738935	0.113198492	0.222408998	0.160443645	0.048909711	0.231447305	0.160999366	0.089754566	0.140947827	0.212271512	0.063945564	0.12694929	0.082187053	0.170366773	0.100878796	0.060569754	0.147534528	0.142209895	0.193172623
Nit1	0.154214432	0.091378641	0.193566292	0.108645604	0.175206248	0.190611493	0.182709955	0.090318642	0.086878284	0.158713198	0.144119092	0.097810607	0.231199397	0.117818572	0.04826887	0.237978446	0.076441688	0.133202865	0.030802733	0.131014707	0.073051955	0.275243716	0.153803031
Pfdn2	0.834112928	0.635084451	0.817536027	0.71093183	0.712518822	0.919748735	0.773252689	0.784365757	0.400476043	0.891557997	0.724187714	0.650065037	0.845041851	0.781428326	0.651036543	0.831582063	0.55810088	0.702039298	0.583933912	0.599456712	0.797395939	1.06821691	0.735952105
Klhdc9	0	0.001995834	0.003097977	0	0.005955319	0.002628653	0	0	0	0.001182285	0.009917624	0	0.007148049	0	0	0.001709111	0	0.013249649	0	0	0	0.106814064	0
Pvrl4	0.002492792	0.042945069	0.002402706	0.00637728	0.006255525	0.019285916	0.00503449	0.011102613	0.043907732	0.007300459	0.004524485	0.013181388	0.101708448	0.011484337	0.020885669	0.006449565	0.198184733	0	0	0.077483934	0	0.155585469	0.003691037
Arhgap30	0.036380723	0.597855609	0.030829003	0.502064453	0.022183049	0.705318282	0.028618307	0.564130234	0.437573828	0.05308525	0.04234657	0.531970834	0.042113392	0.041980062	0.75725037	0.020161062	0.675613869	0.634400831	0.525282924	0.014254514	0	0.028116951	0.031089385
Usf1	0.252371843	0.184422104	0.31902069	0.107669993	0.11606262	0.166298393	0.279637321	0.239170429	0.152671843	0.161872785	0.139600565	0.137020738	0.106093791	0.144076953	0.215467181	0.182349817	0.166707425	0.111663972	0.060502351	0.031690715	0.091277115	0.111055766	0.175056791
Tstd1	0.005310106	0.013328555	0.01888173	0.011960184	0.007315106	0.011916673	0.00763136	0.011372598	0	0.01161926	0.008445699	0.013423192	0.013717673	0.001637791	0	0.010148247	0.011781105	0	0	0.244249192	0.025477008	0.799599822	0.012815758
Gm26641	0.023811841	0.004801596	0.020040643	0.007543297	0.002498894	0.003716856	0.106872182	0.007779726	0.012194261	0.014554016	0.003419765	0.003298123	0.011689444	0.021311062	0.003361226	0.077764964	0	0	0	0.025518166	0	0.044968594	0.032116539
F11r	1.177524547	0.244146145	1.269655107	0.135298609	0.291961566	0.956023215	1.364549208	0.179574561	0.233573213	0.851279623	0.330460527	0.592178997	0.94905401	1.164631737	0.309298641	1.6478522	0.484726967	0.21768823	0.180707181	0.323207829	0.948408958	0.978681352	0.793953086
B930036N10Rik	0.2541025	0.30046546	0.395525073	0.458256812	0.102086999	0.397134264	0.148846801	0.241984966	0.160904422	0.245348756	0.129541572	0.324339189	0.137678923	0.18914873	0.245113635	0.131185591	0.215002145	0.399624837	0.995616184	0.041890752	0.352083407	0.124397151	0.157840565
Alyref2	0.08242698	0.084842937	0.078840765	0.072064096	0.102960812	0.077105528	0.071842633	0.101522775	0.040613668	0.087110251	0.074555998	0.119226	0.060617993	0.053921822	0.112704276	0.083720397	0.047690142	0.171416639	0.057574547	0.045825746	0.123188412	0.100615246	0.054148695
Itln1	0	0	0	0	0	0	0	0	0	0	0	0	0	0	0	0	0	0	0	0.001926758	0	0.01747163	0
Cd244	0.019309178	0.527857922	0.015996173	0.02590068	0.013771862	0.082767628	0.005080676	0.044839049	0.397736376	0.016168348	0.032482766	0.211377629	0.022001785	0.013446121	0.699761456	0.028887712	0.181087981	0.622821199	0.06088891	0.003029703	0.033380797	0.038717652	0.020349182
Ly9	0.007151879	0.071895079	0	0.240807606	0.00406754	0.189960372	0.005126525	0.253699003	0.030014127	0.002827207	0.001454206	0.087587012	0.006017588	0.003981229	0.046320852	0.004736025	0.195177521	0.349359638	0.134126956	0	0	0	0.002652192
Slamf7	0.012802495	0.115949917	0.009465188	0.0846248	0.014196849	0.015714295	0.001555809	0.112845821	0.208253684	0.014198328	0.011200376	0.506148879	0.005055536	0.011354759	0.070768634	0.014319551	1.359457307	0.427563359	0.044984216	0.01954134	0	0.029278545	0.01649987
Gm37787	0	0	0	0	0	0	0	0	0.00513825	0	0	0	0	0	0	0	0	0	0	0	0	0	0
Cd48	0.032579365	0.666090676	0.017037349	0.496328162	0.038285493	0.620247099	0.024016252	0.447667446	0.141019085	0.04433182	0.042219412	0.842637978	0.051039009	0.015307122	0.836406716	0.015563425	0.722415743	0.660799963	0.577576835	0.085199981	0.013609355	0.094054993	0.021760743
Slamf1	0.068183485	0.019904898	0.029590673	0.155701112	0.063166469	0.027263486	0.015057446	0.072550153	0.024386824	0.048157566	0.031710567	0.062587101	0.027914312	0.057508748	0.015126714	0.029640609	0.046982617	0.03736322	0.147550129	0.003330423	0.054675394	0.006458765	0.059768265
Cd84	0.027575947	0.363751927	0.020372952	0.429510443	0.023041255	0.962146986	0.029291883	0.390345881	0.579158776	0.040043183	0.029207084	0.404199805	0.050375287	0.032638525	0.2075201	0.037457143	0.442892284	0.543459211	0.622017907	0.098076323	0	0.039835682	0.024410222
Gm10521	0	0.003517592	0.004026511	0.003829192	0	0.011602545	0	0.005883824	0.004565426	0	0	0	0	0	0	0	0	0.020215614	0.052933229	0	0	0	0.001160906
Gm37065	0.016086929	0.012022874	0.012716103	0.107825861	0.003445803	0.00447789	0.013311212	0.020203812	0	0.006740555	0.006496366	0.0024678	0.005484576	0.01279752	0.006666989	0.008022562	0.006145255	0	0.034871026	0	0	0.023176223	0.010138625
Slamf6	0.014260904	0.0327576	0.015004898	0.534142012	0.006230964	0.121550835	0.01236046	0.398607409	0.015289612	0.015872751	0.017406189	0.086639491	0.011976422	0.011430131	0.018979141	0.002879789	0.151107016	0.097559804	0.152288253	0	0	0.0168873	0.012467885
Vangl2	0.122753976	0.006463142	0.162843742	0.009075614	0.070313328	0.007164711	0.172725111	0.048619656	0.008052234	0.093119465	0.037702996	0.053836749	0.041481095	0.081710835	0.00518619	0.053855439	0	0.024307586	0	0.017987158	0.036903467	0.005517816	0.088524761
Nhlh1	0	0	0.001743338	0	0.001465218	0.000820281	0.000718958	0	0	0.001100116	0	0	0	0	0	0	0	0	0	0	0	0	0
Ncstn	0.302192977	0.256169043	0.346790925	0.151035775	0.314978884	0.424929334	0.344480216	0.211693119	0.146577591	0.375335064	0.341840677	0.242287901	0.312992843	0.376582553	0.311831336	0.415811129	0.355339088	0.179798613	0.174151553	0.13533967	0.321120062	0.310040629	0.331682122
Copa	0.656345342	0.476378857	0.641090312	0.347955613	0.693584208	0.83849877	0.646316497	0.454801738	0.273016617	0.735291578	0.658556486	0.497462762	0.696060345	0.601909568	0.442944705	0.767583807	0.502025724	0.599914799	0.422295204	0.240716839	0.478156131	0.613285861	0.679390123
Gm37756	0.001883008	0.000853009	0	0.00288464	0	0	0	0	0	0.002756056	0	0.004620322	0	0	0	0	0	0	0	0	0	0	0.001597543
Pex19	0.33962921	0.118432795	0.428047902	0.167709515	0.390595507	0.170597915	0.439814733	0.27444571	0.101537781	0.424542314	0.321387113	0.159195293	0.246836021	0.330321713	0.212747774	0.368086301	0.154645722	0.200939316	0.195091097	0.10295199	0.342350639	0.368948855	0.365057477
Dcaf8	0.458486894	0.175047734	0.507576881	0.248598335	0.373727342	0.274052109	0.387452617	0.319885178	0.14669328	0.479359169	0.342221165	0.252306043	0.377736065	0.411519877	0.181819286	0.374461522	0.14122259	0.305398732	0.268523225	0.12318432	0.424762295	0.471474913	0.497256954
Pea15a	1.138147028	0.263185035	1.285334851	0.398073544	0.61911297	0.441923544	1.462616067	0.355472161	0.259413239	1.143326512	0.683324555	0.873818911	0.64827232	1.030521401	0.368802945	0.889942726	0.324469079	0.557063104	0.355760192	0.230702208	0.960931396	0.354903954	1.027316858
Casq1	0.0052352	0.000512071	0.006569101	0	0.002010701	0	0.002057331	0	0	0.006060305	0.001462903	0.011434677	0.000990299	0.008062105	0	0	0	0	0	0	0	0	0.009136283
Gm17224	0	0	0	0	0.002602956	0	0.003486657	0	0	0	0.002535509	0	0.001543829	0	0	0	0	0	0.016250242	0	0	0	0.002758641
Atp1a4	0	0	0	0	0.005301036	0	0	0	0	0.000778352	0	0	0	0	0	0	0	0	0	0	0	0	0.000817787
Gm37950	0	0	0	0	0	0	0	0	0	0	0	0	0	0	0	0	0	0	0	0	0	0	0
Igsf8	0.167496641	0.15239618	0.144527079	0.080088355	0.129879911	0.49597841	0.142961845	0.055101003	0.038525639	0.119015488	0.291438762	0.444851888	0.154488918	0.191815122	0.092584911	0.112616742	0.260719305	0.05506821	0.175721159	0.083231582	0.196126262	0.358615444	0.137225395
Atp1a2	0.106442783	0.039356174	0.050024401	0.050296343	1.398300107	0.041059995	0.081816297	0.039577265	0.065663537	0.437224588	0.802863425	0.078489156	0.284675453	0.12948839	0.046666011	0.345708277	0.009555091	0.012693021	0.07401962	0.062008675	0.563138256	0.088597862	0.935299069
Kcnj9	0	0	0	0	0	0	0	0	0	0	0	0.013265659	0	0	0.00954295	0	0	0	0	0	0	0	0
Gm36937	0	0.001069403	0	0	0	0	0	0	0.006350115	0	0	0.002055493	0	0	0	0	0	0	0	0.003492311	0	0	0
Kcnj10	0	0	0	0	0	0.001428433	0	0	0	0	0	0.004332997	0	0	0	0	0	0	0	0	0	0.002708521	0
Pigm	0.090874734	0.101105771	0.11182268	0.075925452	0.092114033	0.086773214	0.140440055	0.08739172	0.047685784	0.108940288	0.059181487	0.11193882	0.067253447	0.104309454	0.056082633	0.110047267	0.039074763	0.189801994	0.159113201	0.031758373	0.132533468	0.138695449	0.098660023
Slamf9	0.011155598	0.057288114	0.013061007	0.00340275	0.01913456	0.562305172	0.014146813	0.027643235	0.033569308	0.020086522	0.025970123	0.70902854	0.014249387	0.025154798	0.161600237	0.00691401	0.522396599	0.019510073	0.019918291	0.003330423	0.035413713	0.005713504	0.014965243
Igsf9	0.006622081	0	0.01095439	0.002691589	0.007361639	0.097439134	0.004483288	0.013953677	0.066426532	0.002632784	0.002908304	0.118603012	0.008914776	0.013350719	0.010807136	0.002457069	0.035423262	0	0	0.034971044	0.04703251	0.093227582	0.007279849
Tagln2	2.231348808	1.910696803	2.219500819	1.468649358	2.578732884	2.459275156	2.56587994	1.448004779	1.426845161	1.946620374	2.187279682	2.322815858	2.018420312	2.292884119	1.422659117	2.239185145	1.955071623	1.905553503	2.134667653	1.324951126	1.912757645	2.285392359	2.353650063
Cfap45	0.016529012	0.013890787	0.013645221	0.007815097	0.023104314	0.015354789	0.014033443	0.011081285	0.018164149	0.010167006	0.016056288	0.034068488	0.010051253	0.026570129	0.00954295	0.014571625	0.012470794	0.014267368	0.016135628	0.011063746	0.037189188	1.017990248	0.025983581
Vsig8	0	0.002395803	0.001028659	0.001421982	0	0.00372063	0	0	0	0.004860621	0.004802797	0	0.014427977	0	0	0	0	0	0	0	0	0.0346933	0
Slamf8	0.011360059	0.315084771	0.005356835	0.01173227	0.024755908	0.013808346	0.002578409	0.023999232	0.050791572	0.01136634	0.007544531	0.429955091	0.010436563	0.002252962	0.193515495	0.005313715	0.939210932	0.013249649	0.004639538	0.005623106	0.055176409	0.010486228	0.010506277
Fcrl6	0	0	0	0	0	0	0.001821361	0	0	0	0	0	0	0	0	0	0	0.090537543	0	0	0	0	0
Dusp23	0.397317894	0.074755508	0.492663459	0.051618765	0.226497332	0.166577196	0.52876584	0.050073047	0.073341552	0.327429044	0.146608507	0.118283729	0.15670703	0.505784503	0.059939921	0.240754431	0.028410147	0.155590398	0.064183012	0.081582469	0.052152257	0.174971841	0.345031622
Crp	0	0	0	0	0	0	0	0	0	0.000729734	0	0	0	0.006427922	0	0	0	0	0	0	0	0	0
Apcs	0	0	0	0	0	0	0	0	0	0	0	0	0	0	0	0	0	0	0	0	0	0	0
Olfr16	0	0	0	0	0	0	0	0	0	0	0	0	0	0	0	0	0	0	0	0	0	0	0
Olfr1408	0	0	0	0	0	0	0	0	0	0	0	0	0	0	0	0	0	0	0	0	0	0	0
Olfr1406	0	0	0	0	0	0	0	0	0	0	0	0	0	0	0	0	0	0	0	0	0	0	0
Olfr218	0	0	0	0	0	0	0	0	0	0	0	0	0	0	0	0	0	0	0	0	0	0	0
Olfr1404	0	0	0	0	0	0	0	0	0	0	0	0	0	0	0	0	0	0	0	0	0	0	0
Fcer1a	0.007160414	0.001657473	0	0	0	0	0	0	0.10670116	0	0	0	0	0	0	0	0	0	0	0	0	0	0
Olfr418	0	0	0	0	0	0	0	0	0	0	0	0	0	0	0	0	0	0	0	0	0	0	0
Mptx2	0	0	0	0	0	0	0	0	0	0	0	0	0	0	0	0	0	0	0	0	0	0	0
Ackr1	0.000475316	0.001461641	0.001933656	0	0	0	0	0	0	0.001119458	0.001677022	0	0.001412654	0.142632586	0	0	0	0	0.011466043	0	0	0	0
Cadm3	0	0.001678647	0	0.006727115	0	0	0.001475348	0	0	0.018551931	0.037357146	0.027823711	0.001841412	0.043897157	0.044188769	0	0.004463948	0	0	0	0.026126562	0	0
Aim2	0.008859073	0.180284334	0.024018003	0.118200775	0.010017461	0.295053081	0.015502269	0.209855829	0.094072748	0.017375411	0.017424585	0.13097007	0.004104792	0.019456289	0.171072136	0.018455389	0.345460201	0.109024291	0.071187419	0.005985561	0	0.008839409	0.005266591
Gm4955	0.450561176	0.81798367	0.221340957	0.657620881	0.035010009	0.064253529	0.263154278	0.503502116	0.543056623	0.23030248	0.06303827	0.267168583	0.108846068	0.147147238	0.689718085	0.134431825	2.023448425	0.537384056	0.39659544	0.03779398	0.042602411	0.032920991	0.220788509
BC094916	0.016724282	0.127581715	0.004341283	0.271328748	0.00341099	0.013613642	0.021240765	0.203343268	0.076027893	0.01286472	0.00539484	0.026689958	0.012402428	0.003416373	0.107432994	0.001984002	0.482207554	0.105482512	0.02677636	0.030759921	0.007878548	0	0.014898779
Pydc4	0.468400456	0.709279298	0.312689662	0.432035518	0.070058823	0.064878721	0.302064791	0.35308221	0.319698532	0.324272981	0.066572977	0.31617464	0.148527085	0.23253006	0.388753699	0.138680734	1.692614062	0.230047834	0.13746514	0.085923044	0.086048021	0.053699834	0.298880961
Pyhin1	0.093897778	1.301527478	0.122457674	0.627039303	0.04156765	0.127010266	0.181002926	0.794255992	0.965101913	0.149363049	0.0247733	0.523834803	0.060694252	0.083945223	0.799245109	0.069725611	2.470345143	0.58820555	0.222670981	0.15847971	0.052255538	0.0806045	0.100968928
Pydc3	0.585783966	0.258126179	0.379939768	0.36277667	0.085441214	0.064286693	0.518614479	0.195145975	0.30933802	0.398876635	0.058802091	0.141668655	0.219893932	0.358882089	0.160395376	0.261208139	1.059541405	0.161678459	0.124063548	0.109033003	0.007878548	0.066188152	0.456048978
AI607873	0.069098974	1.118984889	0.055571337	0.065513841	0.041385557	0.635750651	0.048294418	0.076062828	0.92215394	0.079166486	0.137378405	0.917757252	0.035807259	0.024923878	0.954630349	0.066031051	1.658920055	0.073619457	0.076103398	0.029450307	0.062814923	0.066569423	0.040387225
Ifi204	0.221723317	1.756511157	0.112281084	0.237717861	0.103390488	0.369416297	0.107047603	0.093024412	1.934837109	0.19829819	0.355117672	0.762792991	0.090795502	0.063153411	1.379009959	0.078778194	2.713540597	0.330568758	0.153582136	0.113209748	0.310978763	0.180899098	0.134733179
Mndal	0.753712794	1.147375846	0.818812192	0.7792745	0.377183611	0.320383678	0.784534484	0.9387763	0.58337373	0.609888606	0.646054045	0.835467425	0.260707794	0.677883281	0.71936683	0.361275697	2.315319144	0.78053188	0.409700833	0.10154891	0.285092377	0.269563166	0.532013982
Mnda	0.089286052	1.577483881	0.070088592	0.128649213	0.168367284	0.232138301	0.04469513	0.051936829	1.542234472	0.199461733	0.622883516	0.845237193	0.089683047	0.075904588	1.020570891	0.046175168	2.866897531	0.101975172	0.139939424	0.074218536	0.169911652	0.169346845	0.093180812
Ifi203	1.072191883	1.337123159	0.808524647	0.940907273	0.667110403	0.288008281	0.891141178	1.047689923	0.560118493	0.795527828	0.948265189	0.888558851	0.350203182	0.850207131	0.963883446	0.44478049	2.088222125	0.814420837	0.685871007	0.121797858	0.204643558	0.143915024	0.787801111
Ifi202b	0	0	0	0	0	0	0	0.004337818	0	0	0	0	0.001506598	0	0	0	0.006681007	0	0	0.039702247	0	0	0
Ifi205	0.035131818	1.08153507	0.045497044	0.058378214	0.084950638	0.123866829	0.024485032	0.066285567	1.056552158	0.113540375	0.660705889	0.943889342	0.05774151	0.03397142	0.552808323	0.01616587	2.96132256	0.062962431	0.07869248	0.050626747	0.041709652	0.045948438	0.049934528
Olfr433	0	0.007698153	0.002152141	0	0	0	0	0	0.006427588	0.00515512	0.000955066	0.026696882	0	0	0	0	0.005774312	0	0.00476997	0	0	0	0.001436192
Olfr432	0	0	0	0	0	0	0	0	0	0	0	0	0	0	0	0	0	0	0	0	0	0	0
Olfr430	0	0	0	0	0	0	0	0	0	0	0	0	0	0	0	0	0	0	0	0	0	0	0
Olfr429	0	0	0	0	0	0	0	0	0	0	0	0	0	0	0	0	0	0	0	0	0	0	0
Olfr427	0	0	0	0	0	0	0	0	0	0	0	0	0	0	0	0	0	0	0	0	0	0	0
Olfr231	0	0	0	0	0	0	0	0	0	0	0	0	0	0	0	0	0	0	0	0	0	0	0
Olfr424	0	0	0	0	0	0	0	0	0	0	0	0	0	0	0	0	0	0	0	0	0	0	0
Olfr420	0	0	0	0	0	0	0	0	0	0	0	0	0	0	0	0	0	0	0	0	0	0	0
Spta1	0.000724842	0	0	0	0	0	0	0	0	0	0	0	0	0	0	0	0	0	0.00874672	0	0	0	0
Olfr419	0	0	0	0	0	0	0	0	0	0	0	0	0	0	0	0	0	0	0	0	0	0	0
Mptx1	0	0	0	0	0	0	0	0	0	0	0	0	0	0	0	0	0	0	0	0	0	0	0
Olfr417	0	0	0	0	0	0	0	0	0	0	0	0	0	0	0	0	0	0	0	0	0	0	0
Olfr248	0	0	0	0	0	0	0	0	0	0	0	0	0	0	0	0	0	0	0	0	0	0	0
Olfr414	0	0	0	0	0	0	0	0	0	0	0	0	0	0	0	0	0	0	0	0	0	0	0
Olfr220	0	0	0	0	0	0	0	0	0	0	0	0	0	0	0	0	0	0	0	0	0	0	0
Fmn2	0	0	0	0	0	0	0	0.007373871	0	0	0.002651336	0.00203643	0	0	0	0.01083399	0	0	0	0.003492311	0	0.06946158	0.005639627
Grem2	0.039958306	0.010440015	0.015759029	0.020209056	0.25396857	0.006291964	0.021731791	0.016329425	0.001585102	0.098395462	0.444163447	0.024711819	0.123489996	0.032085103	0	0.468791595	0.005655644	0.034821375	0	0.006468763	1.388959142	0.005707422	0.140450332
Rgs7	0	0.001315003	0	0	0	0	0	0	0	0	0	0	0	0	0	0	0	0	0	0	0.006845844	0	0
Gm36307	0	0	0	0	0	0	0	0	0	0	0	0	0	0	0	0	0	0	0	0	0	0	0
Fh1	0.255455574	0.169827633	0.329859313	0.124885232	0.271792311	0.141100881	0.250771082	0.204053596	0.048004896	0.262795886	0.226586348	0.249735501	0.185770411	0.175418009	0.148856377	0.285353879	0.132866142	0.108697265	0.191633249	0.176733605	0.234237391	0.428652635	0.241053321
Kmo	0.004116515	0.04537722	0	0.002043052	0.004219387	0.002007007	0.005131275	0.241653206	0.010903811	0.01065554	0.007684903	0.288093083	0.010903367	0.00369443	0.028188926	0.003630281	0.308766771	0	0.036527036	0	0.022117652	0	0.006836437
Opn3	0.029935055	0.013326866	0.008244664	0	0.008699001	0.013207897	0.015670089	0.007110634	0.004097151	0.005182817	0.014333835	0.012503559	0.007646739	0.014420632	0	0.012132416	0	0	0	0.002270796	0	0.041833284	0.006953815
Chml	0.036206873	0.022419678	0.046758992	0.01462607	0.025884243	0.02559929	0.033582956	0.027620262	0.013959952	0.067280828	0.034457579	0.052820274	0.033627976	0.046197873	0.029401947	0.043391643	0	0	0.026734895	0.042492413	0.018464645	0.037066838	0.047846537
Wdr64	0	0	0	0	0	0	0	0	0	0	0	0	0	0	0	0	0	0	0	0	0	0	0
Exo1	0	0.001430627	0.002725967	0.008387144	0.009964719	0.00556718	0.000681514	0.014328234	0	0	0.005523645	0.002872431	0.003422516	0	0	0	0	0.014252458	0	0	0	0.002655619	0.001433045
Gm38100	0	0	0	0	0	0	0	0	0	0	0	0	0	0	0	0	0	0	0	0	0	0	0
Pld5	0.002195488	0	0.002293707	0	0	0	0	0	0	0	0	0	0	0	0	0	0	0	0	0	0.059887905	0.005062433	0
Rbm8a2	0.288391385	0.246432508	0.330539194	0.171992844	0.232144703	0.208535723	0.287012862	0.182371664	0.13139525	0.288566191	0.219532123	0.211565979	0.154791702	0.275535993	0.304727014	0.326458271	0.199686325	0.281253612	0.098818904	0.202322603	0.179298909	0.216677712	0.254220217
Gm38101	0	0	0	0	0	0	0	0	0	0	0	0	0	0	0	0	0	0	0	0	0	0	0
Gm36536	0	0	0	0	0	0	0	0	0	0	0	0	0	0	0	0	0	0	0	0	0	0	0
Cep170	0.220456627	0.166862182	0.167680669	0.083938286	0.182191956	0.337397953	0.282923192	0.103488582	0.101989546	0.232965207	0.13168691	0.259477377	0.146991912	0.219645084	0.239223998	0.138950829	0.247196918	0.090005816	0.171897472	0.036210914	0.213277155	0.147692974	0.247925043
Gm36992	0	0	0	0	0	0	0	0	0	0	0	0	0	0	0	0	0	0	0	0	0	0	0
Sdccag8	0.085922255	0.117362012	0.118340396	0.061736508	0.08835189	0.132012135	0.110256564	0.060740477	0.031651943	0.112056553	0.066070435	0.105859143	0.060195655	0.103197872	0.140364061	0.043465509	0.150784074	0.086690066	0.16733923	0.027235412	0.131376588	0.349046806	0.075322519
Gm15423	0	0	0	0	0	0	0	0	0	0	0	0	0	0	0	0	0	0	0	0	0	0	0
Akt3	0.211653645	0.080317152	0.219116874	0.096125894	0.139361358	0.047546201	0.171883433	0.205262133	0.1096521	0.302135156	0.149600317	0.169951833	0.151555515	0.201505442	0.094176075	0.256118067	0.344368115	0.037527564	0.119911199	0.067734957	0.18034265	0.057860299	0.236136137
Gm26801	0.003991537	0.004570772	0.00976001	0	0	0	0.002177912	0.005869078	0	0.002140306	0.002214565	0.007472215	0	0.007814738	0	0	0	0	0	0	0	0	0.001525342
Zbtb18	0.118653205	0.077083196	0.136820213	0.027395825	0.027651345	0.078230407	0.070834678	0.113856225	0.029823621	0.106120221	0.038517745	0.166049755	0.115837019	0.1204687	0.106107628	0.135645165	0.1873483	0.029764889	0.027769194	0.022970355	0.007878548	0.212314943	0.124986623
Gm37306	0	0	0.000887495	0	0	0	0	0	0	0	0	0	0	0	0	0	0	0	0	0	0	0	0
Gm37280	0	0	0	0	0	0	0	0	0	0	0	0	0	0	0	0	0	0	0	0	0	0	0
2310043L19Rik	0	0.006574767	0	0	0	0	0	0	0	0	0.001626245	0.013523468	0	0	0	0	0.005843162	0	0	0	0	0	0
1700016C15Rik	0	0	0	0	0	0	0	0	0	0	0	0	0	0	0	0	0	0	0	0.001926758	0	0.005062433	0
Adss	0.454455856	0.272613584	0.435970661	0.470949851	0.314044951	0.270621054	0.357977294	0.361502598	0.112959475	0.345092	0.328823774	0.31526656	0.323956844	0.434800677	0.313032005	0.506889847	0.175531366	0.387821117	0.370333558	0.253151496	0.276714702	0.808577417	0.362864606
Gm16432	0.004908306	0.004341184	0.00221912	0.002199311	0.031073332	0.007833702	0.00960518	0	0	0.006855372	0.016618725	0	0.067223582	0.006752275	0	0.067096316	0	0	0	0.008485352	0	0.078062061	0.003135737
Desi2	0.255540513	0.18536265	0.258960509	0.237611108	0.244405649	0.287215666	0.299062505	0.209736581	0.125012577	0.295706008	0.255036504	0.162420161	0.243890789	0.254722428	0.170107566	0.242888077	0.114436728	0.256452133	0.173522687	0.050276133	0.265126624	0.215893094	0.252608997
B230369F24Rik	0.045142493	0.004023239	0.038859889	0.006744675	0.039763642	0.016396819	0.026543183	0.011574004	0	0.018925818	0.03406193	0.00273281	0.014081333	0.044416912	0.017980977	0.020986272	0.004337782	0.010402457	0	0.011661623	0.146121835	0.076438431	0.043664401
Cox20	0.473602657	0.415159677	0.453740359	0.404875086	0.494951316	0.443454492	0.53700814	0.404108859	0.201126985	0.499118537	0.560513077	0.472218218	0.402730447	0.532630871	0.458116599	0.452978738	0.25885032	0.512542826	0.504589541	0.385396835	0.627337782	0.560232952	0.501288873
Gm16586	0.058011198	0.018785693	0.074493486	0.040611739	0.069636109	0.056046833	0.064662674	0.072798213	0.012479111	0.069056913	0.087762783	0.040945623	0.118326022	0.050692564	0.05098413	0.065321212	0.014466681	0.053604868	0.078663816	0.022477295	0.051837967	0.114343078	0.083976586
Gm28062	0	0	0	0	0	0	0	0	0	0	0	0	0	0.001567286	0	0	0	0	0	0	0	0	0
Hnrnpu	1.074494977	0.738863603	1.056363065	0.741781291	0.784297552	0.984548673	1.00425696	0.841595805	0.48455951	1.015291689	0.774763784	0.8312994	0.806768204	0.986269135	0.784467295	0.943498148	0.587216124	0.813784089	0.739621148	0.268769311	0.930326843	1.091502337	0.99877574
Efcab2	0.052616208	0.016317895	0.032509484	0.041733617	0.02712112	0.031105963	0.025289296	0.068206825	0.017657585	0.050725109	0.045965117	0.030147618	0.046763159	0.068704059	0.025705667	0.02222545	0.017267453	0.076375655	0.021673218	0.012648056	0.240168964	0.524054217	0.034319492
Kif26b	0.177339367	0.019842015	0.164568336	0.016337345	0.049591059	0.010808782	0.315675278	0.070414279	0.01733046	0.14787387	0.0205704	0.040211743	0.088416167	0.089927791	0.006000412	0.17306437	0	0.018598821	0.014649143	0	0	0.139738988	0.180080625
Gm16564	0.000733065	0	0.00539873	0	0	0	0.010732413	0	0	0.001299948	0	0	0	0	0	0	0	0	0	0	0	0	0.001160906
Smyd3	0.092567056	0.111383909	0.13598882	0.115858748	0.082463887	0.086123911	0.112230067	0.111765638	0.038956772	0.102482456	0.086262328	0.068775082	0.068173598	0.144906254	0.031215229	0.124034575	0.01865659	0.060493681	0.052808495	0.020745046	0.087010252	0.40193622	0.098130532
Tfb2m	0.110866263	0.033800052	0.135048233	0.112207925	0.139460087	0.079175013	0.095886177	0.146791823	0.01068759	0.12924089	0.103760951	0.033690642	0.067960942	0.099371575	0.051962194	0.081689782	0.011571768	0.083717116	0.00428935	0.015125415	0.042058628	0.024045613	0.113768442
Cnst	0.091219583	0.019450667	0.090257416	0.09561207	0.132463929	0.051640426	0.066865256	0.05089755	0.046747754	0.102167559	0.078568423	0.012954177	0.140905363	0.081558677	0.08710715	0.133482919	0	0.074696749	0.221140094	0.017403741	0.178427212	0.17241795	0.1439578
Sccpdh	0.148667563	0.021309171	0.173258762	0.030189379	0.140175636	0.039795389	0.364286248	0.030112348	0.044092292	0.207206867	0.174566287	0.057731908	0.141954134	0.147299864	0.02107421	0.192997239	0.016792466	0.038221918	0.073163845	0.066097915	0.107215474	0.589537841	0.175422692
Gm1305	0	0	0	0	0	0	0	0	0	0	0.003037162	0	0	0	0	0	0	0	0	0	0	0	0.001142607
Ahctf1	0.271970177	0.078041548	0.224349479	0.247748163	0.27914487	0.291129304	0.219386056	0.287131968	0.084219467	0.333556676	0.256721926	0.221462487	0.230064033	0.238408322	0.154277593	0.281616605	0.087378404	0.169005083	0.215972046	0.04833027	0.390322044	0.350408368	0.291702414
Gm10518	0.00097331	0.001599893	0	0	0	0.003139322	0	0.002728061	0	0	0	0	0.001218739	0.003311413	0	0	0	0.01058426	0	0	0	0	0
Cdc42bpa	0.383823018	0.031348794	0.318451488	0.028951408	0.210169362	0.062164164	0.383496371	0.04946156	0.061673096	0.492190283	0.263107527	0.052905023	0.414554405	0.35964037	0.051520466	0.362091732	0.017841482	0.066450808	0.051428393	0.108235457	0.242711482	0.228972515	0.386870248
Adck3	0.015137365	0.011782209	0.016389607	0.056255195	0.047779461	0.03369446	0.01518091	0.311829164	0.019226561	0.034445488	0.035084717	0.029921506	0.032109574	0.006849574	0	0.025324041	0.006714733	0.031597279	0.088158738	0.005693944	0.06059449	0.037670502	0.027625048
Gm37336	0.001834611	0	0.002795151	0	0	0.003547288	0	0	0	0.00113864	0	0	0.00159962	0	0	0.005424763	0.005372287	0	0	0	0	0	0
Psen2	0.239975287	0.214054499	0.323482401	0.272542493	0.183892073	0.715786308	0.120890927	0.274141671	0.128449058	0.247039915	0.119668502	0.2054769	0.228598483	0.225050146	0.159808395	0.164120148	0.29870102	0.147184726	0.402840023	0.045033833	0.399420157	0.208902671	0.206011448
Gm31728	0.004620028	0.003293693	0.005837519	0	0.001215599	0	0	0	0.002969375	0	0	0	0.001543829	0	0	0	0	0	0	0.003370211	0	0.037014344	0.001534715
Itpkb	0.756175425	0.523692826	0.801057238	0.790776346	0.286167559	0.493957685	0.995308925	0.447532786	0.450988906	0.862454992	0.256260408	0.627867714	0.61744906	0.704663962	0.524709832	0.920378162	0.80410309	0.728154421	1.325930091	0.105544354	0.468859379	0.428397862	0.782113727
6330403A02Rik	0.000933354	0	0	0	0	0	0	0.006160196	0	0.014742091	0	0.005315048	0.000771203	0	0	0.001165855	0	0	0	0	0	0	0.005065347
Gm37267	0	0	0	0	0	0	0	0	0	0	0	0.00670241	0	0	0	0	0	0	0	0	0	0	0
Parp1	0.187622899	0.153991522	0.189245475	0.151775575	0.153659337	0.166265053	0.19512801	0.471712503	0.062335159	0.167376645	0.1241969	0.254540237	0.180130307	0.185358136	0.177582332	0.205174227	0.090296226	0.205490984	0.247447242	0.01552837	0.243448049	0.202061274	0.153064446
Lin9	0.032689821	0.009280701	0.030675145	0.064526556	0.020517551	0.02150959	0.029793813	0.02996098	0.006161634	0.019860262	0.01277044	0.027575953	0.027496319	0.018837264	0.012028556	0.011337329	0.009152511	0.048768027	0	0.003707206	0.034540976	0.013688009	0.02916779
Mixl1	0	0	0	0	0	0	0	0	0	0	0	0.003475279	0	0	0	0	0	0	0	0	0	0	0
Acbd3	0.26559155	0.171426215	0.309839842	0.18994191	0.282445287	0.378073724	0.307242638	0.152900592	0.08791995	0.33130121	0.280333403	0.170936584	0.289470683	0.290677268	0.173408161	0.275956305	0.186112088	0.245291544	0.208828921	0.082782128	0.214704817	0.246223494	0.306845801
Gm37768	0	0.003053115	0	0	0	0	0	0	0	0	0	0	0	0	0	0	0	0	0	0	0	0	0
Gm38293	0	0	0	0	0	0	0	0	0.005603521	0	0	0	0	0	0	0	0	0	0	0	0	0	0
H3f3a	2.635348779	3.357844798	2.640204075	2.253410389	2.266461206	2.425629663	2.580409889	3.270980405	3.18889472	2.369778088	2.174510117	2.664561339	2.102270537	2.518765085	3.274587343	2.383883257	2.741904522	2.53207025	2.358701006	1.895549771	2.437698607	2.489847532	2.336297342
Gm17275	0.06040894	0.065081241	0.077029936	0.07415115	0.046092329	0.01969065	0.053293712	0.04299568	0.028440551	0.042186795	0.045222937	0.099818728	0.05982677	0.070261302	0.06776107	0.059893241	0.038469567	0.094470003	0.016218782	0.030715099	0.058366602	0.035874108	0.050755938
H3f3aos	0.004202861	0	0.005962613	0.002016748	0.005160673	0.002529573	0.008098893	0.009318886	0	0.004141033	0.002123537	0	0.008709685	0.003877756	0	0	0	0	0	0	0	0	0.006886196
Sde2	0.577934074	0.451288831	0.370445571	0.248287106	0.597576658	0.386086744	0.40636314	0.264038508	0.591128836	0.407505161	0.545162198	0.319251488	0.364361689	0.439691506	0.291676671	0.377654954	0.366851078	0.181303607	0.280422944	0.107824446	0.698324561	0.33330899	0.494468342
Lefty2	0	0	0	0	0	0	0	0	0	0	0.001677022	0.00518109	0	0	0	0	0	0	0	0	0	0	0
Pycr2	0.251256906	0.117321807	0.383830608	0.251226182	0.246638944	0.17724733	0.379300699	0.137717561	0.085800558	0.28214387	0.226190254	0.230410367	0.203772939	0.343001648	0.121334023	0.300461294	0.044459936	0.127216155	0.187324148	0.124566667	0.13955034	0.520359389	0.28536415
Lefty1	0.060895915	0.009033734	0.089672271	0.019033255	0.081661401	0.014122097	0.025570037	0.029893162	0.016401184	0.059293845	0.128148805	0.196420951	0.043706134	0.131746657	0.012063986	0.039104373	0.008204977	0.006888541	0.034823775	0.002138241	0.127985968	0.032710003	0.053836233
Tmem63a	0.435700826	0.12108064	0.54469321	0.068307503	0.221131743	0.194542656	0.243001999	0.128923999	0.110858688	0.353683265	0.178301352	0.137023111	0.276141086	0.405991298	0.069999547	0.29927316	0.078334746	0.087205039	0.180782387	0.151912916	0.175363745	0.394993858	0.283148705
2210411M09Rik	0	0	0.000953694	0.00317634	0	0	0	0	0	0	0	0	0	0	0	0	0	0	0	0	0	0	0
Ephx1	0.423071182	0.051753182	0.495808937	0.091887026	0.328879911	0.050383064	0.327619667	0.230128406	0.031703849	0.413460353	0.288811953	0.178088231	0.241359943	0.424671303	0.086406787	0.44577887	0.035569171	0.045519351	0.018566587	0.229992521	0.33591334	0.635282954	0.35785697
9130409I23Rik	0	0	0	0	0	0	0	0	0	0	0	0	0	0	0	0	0	0	0	0	0	0	0
Gm37406	0	0	0	0	0	0	0	0	0	0	0	0	0	0	0	0	0	0	0	0	0	0	0
Nvl	0.161179998	0.07545195	0.156270936	0.112888754	0.1289079	0.13922456	0.175731201	0.143842589	0.058730405	0.161609609	0.13403782	0.092565797	0.09144846	0.115719726	0.060585657	0.1525327	0.044720237	0.141304598	0.092779351	0.027651759	0.082591772	0.186543196	0.142169036
Cnih4	0.567668897	0.570630008	0.628025079	0.255785769	0.453500376	0.617606965	0.679665308	0.253310062	0.424908325	0.556328866	0.451944989	0.546722544	0.421656152	0.546378083	0.663797003	0.492226185	0.827312317	0.341226827	0.281707963	0.125070799	0.553726633	0.50287776	0.500059366
Wdr26	0.593081081	0.682522596	0.54152718	0.437390027	0.480214171	0.687917688	0.597120613	0.582921073	0.404506853	0.637470221	0.487389296	0.514476846	0.57172519	0.619799039	0.741314086	0.554770814	0.397915412	0.531948775	0.470179802	0.169426063	0.470713617	0.477621085	0.631659995
A430110L20Rik	0.001877824	0	0	0.002606721	0.002794878	0	0	0.00262287	0	0.002305474	0	0.001108793	0	0.004170609	0.006711191	0.010080304	0	0	0	0	0	0.010661536	0.002536535
Cnih3	0	0	0	0	0	0	0.000870333	0	0	0.001222578	0	0	0	0	0	0	0	0	0	0	0	0	0
Ccdc121	0.000700523	0	0.002118127	0.002058953	0	0	0.002169298	0	0	0.002310364	0.005811506	0.003650805	0.001707162	0	0	0	0	0	0.022613069	0	0	0.516457859	0.001682775
Dnah14	0.001595692	0.002470719	0.001733016	0.009149553	0	0	0	0.005725589	0	0	0.001852727	0.010770854	0.001068835	0	0	0.002294253	0	0	0	0	0	0	0
Lbr	0.632265159	0.498205966	0.646528119	0.49180294	0.245110796	0.14097629	0.436472974	0.503863829	0.867862609	0.448771478	0.222510662	0.374480832	0.331385941	0.548129972	0.362305995	0.34664413	0.287586888	0.741629114	0.449732357	0.124981818	0.245988782	0.280875969	0.44383336
Gm5533	0.001388204	0.001124588	0.005016092	0.005079953	0.006698477	0	0.000940332	0.005359314	0.007055753	0.000716583	0.004124723	0	0	0	0	0.006135877	0	0	0	0	0.030180948	0	0
Enah	0.051443095	0.021652322	0.048115511	0.013564108	0.231016962	0.024590443	0.025156122	0.036410698	0.034513616	0.094921307	0.468610609	0.035059154	0.116671401	0.105558833	0.013007308	0.099585859	0.040451892	0.070715809	0.092513557	0.153981392	0.738691697	1.110639969	0.175870582
Srp9	1.051521126	1.362339788	1.027704482	1.070981281	0.954567911	1.313807218	1.043909428	1.133958711	0.641744727	1.076238478	1.052592829	0.976665776	0.979744796	0.985676447	1.231711132	1.06420082	1.095532799	1.125953471	1.068718096	0.977825199	0.813055066	1.181415284	1.052452379
Vmn1r1	0	0	0	0	0	0	0	0	0	0	0	0	0	0	0	0	0	0	0	0	0	0	0
Degs1	0.97734977	0.689231794	1.009407934	0.316486475	0.879063779	0.841813034	0.887166145	0.360887228	0.571001986	0.754704265	0.782162345	0.564149033	0.802628466	0.950702687	0.916598218	0.683645573	0.424543733	0.402643917	0.396831275	0.23463222	0.959416707	0.37825859	0.784957988
1700047M11Rik	0.000292822	0.004075027	0	0.002787381	0	0	0	0	0.029228139	0.001997928	0.002518327	0	0	0.001398044	0	0	0	0	0	0	0	0	0
Fbxo28	0.213951725	0.291334007	0.186827953	0.162973655	0.142057087	0.242639464	0.188789219	0.163613673	0.159917584	0.193400552	0.128288363	0.138053125	0.154803788	0.203776851	0.31072811	0.221788292	0.227363165	0.273399362	0.112924098	0.042131829	0.230897896	0.176567284	0.144599111
Trp53bp2	0.127376263	0.203203564	0.101562725	0.072000474	0.119193563	0.150237279	0.120642995	0.103166259	0.093912866	0.130107353	0.137179957	0.067744667	0.328745629	0.100044641	0.166574863	0.818494233	0.140460247	0.092264133	0.105144581	0.042687931	0.051911398	1.176398223	0.152015295
Capn2	0.805703672	0.534011796	0.914208521	0.224570641	0.689161577	0.622568853	1.075932832	0.153486339	0.205989874	0.76038974	0.55778701	0.455452916	0.461557034	0.826387282	0.368875339	1.07445526	0.383889194	0.456629906	0.498810586	0.177326373	0.727207872	0.462462424	0.732733659
Gm37885	0.000991227	0	0	0	0	0	0	0	0	0.001532365	0	0	0	0	0	0	0	0	0	0	0	0	0
Capn8	0	0	0	0	0	0	0	0	0	0	0	0	0.001838873	0	0	0.004184491	0	0	0	0	0	0	0
Gm37218	0	0	0	0	0	0	0	0	0	0	0	0	0	0	0	0	0	0	0	0	0	0	0
Ccdc185	0	0	0	0	0	0	0	0	0	0	0	0	0	0	0	0	0	0	0	0	0	0	0
Susd4	0.008891846	0.004232185	0	0.003356445	0	0.001033874	0.006393643	0	0	0.016090753	0.01153616	0	0.038519945	0.009235347	0	0.115378301	0	0	0	0.051380462	0.121347722	0.034738211	0.005799534
Tlr5	0	0.023894068	0	0	0	0.021500097	0	0.001970793	0.020321138	0.002006097	0	0.002618742	0.001977067	0	0.012175496	0.02139002	0.011833799	0	0	0	0	0	0
Gm38079	0.000417855	0.014351661	0	0.002669259	0.002683669	0.023200656	0	0	0.006296782	0.000632714	0.005700176	0.012376885	0.005222079	0	0	0.02486041	0.023127596	0	0	0.005879732	0	0.002762714	0
Disp1	0.014511591	0.017187352	0.014566634	0.045714258	0.079422787	0.008926746	0.015920442	0.032907013	0.022662244	0.013860696	0.035720534	0.035233669	0.038789995	0.016874674	0.039166861	0.030868775	0.041735935	0.029425585	0.018305505	0.023240784	0.052534976	0.044529478	0.024751129
Brox	0.307220321	0.14264686	0.317651151	0.119949765	0.207765411	0.338886775	0.315352123	0.19031436	0.106994537	0.308318154	0.230911812	0.190235289	0.213518455	0.257526801	0.122211918	0.330388501	0.18977696	0.111537636	0.146366877	0.084623792	0.206881864	0.136443965	0.253584723
Aida	0.541844908	0.350582906	0.582433504	0.236531968	0.376573481	0.338941043	0.60830166	0.475576074	0.186669041	0.499617187	0.520130891	0.32031293	0.267633429	0.557524365	0.313132893	0.356996122	0.756149259	0.3373512	0.218586369	0.100459596	0.342430636	0.185276232	0.489924972
Mia3	0.243323853	0.264116208	0.273896063	0.227852862	0.336318988	0.415017587	0.289454165	0.258291393	0.200378865	0.31611305	0.329047039	0.237660301	0.281332877	0.252700213	0.375834476	0.248742585	0.239525624	0.207752402	0.241391484	0.054151401	0.264632597	0.422364574	0.285995313
Taf1a	0.048893774	0.010600694	0.068118854	0.02213347	0.083040564	0.031299792	0.040101168	0.064309291	0.006011335	0.042482034	0.036639109	0.011449951	0.022985961	0.017341586	0.014586385	0.035231947	0.013590152	0.032791103	0.009815644	0.005002321	0.029263094	0.07204917	0.062018054
Gm37986	0.002723801	0.000867343	0.003142931	0.00268615	0.01193426	0.004213818	0.003195608	0	0	0.003730222	0.005738362	0.006450289	0.00756209	0.001269741	0	0.011263736	0	0	0.015386481	0	0	0	0.001160906
Hhipl2	0.001390091	0	0	0.001705565	0	0	0	0	0.003536023	0.001305433	0	0	0.002079129	0	0	0.002503316	0	0	0	0	0.016326455	0	0.003650689
Gm33973	0.001559046	0.026257602	0.001665799	0.001687195	0	0.000758294	0.002699882	0.003450385	0	0	0.002869955	0.042491379	0	0	0.105209148	0	0.012851092	0	0	0.002092832	0	0	0
Gm34068	0	0	0	0	0	0	0	0	0	0	0	0	0	0	0	0	0	0	0	0	0	0	0
Gm38108	0	0	0	0	0	0	0	0	0	0	0	0	0	0	0	0	0	0	0	0	0	0	0
Dusp10	0.094045011	0.076330112	0.078861987	1.180625119	0.166508305	0.062980102	0.072078172	0.178181549	0.054390355	0.146281536	0.078818135	0.162393909	0.087050306	0.063146496	0.088719592	0.154343936	0.139704433	0.121823826	0.682744156	0.014474061	0.371133976	0.092363156	0.092304927
1700056E22Rik	0.013021222	0.00981275	0.016597633	0.112979169	0.007906927	0.003479505	0.00270245	0.039984135	0.003634251	0.026437629	0.004932828	0.026119761	0.004569609	0.003707922	0.032445025	0.004242542	0.016881768	0	0.044089751	0.002707505	0	0.039864655	0.008031046
Gm37223	0	0	0	0	0	0	0	0	0	0	0	0	0	0	0	0	0	0	0	0	0	0	0
Gm37712	0	0	0	0	0	0	0	0	0	0	0	0	0	0	0	0	0	0	0	0	0	0	0
1700112H15Rik	0	0	0	0	0.003082742	0	0	0	0	0	0	0	0	0	0	0	0	0	0	0	0	0	0
Gm37800	0.003348258	0.013189142	0	0	0.002097068	0.034386989	0.004845019	0	0.087573864	0.000902309	0.00442823	0.028475106	0.022644771	0.0011755	0.017112236	0.001737254	0.061543222	0	0.016250242	0	0	0	0
4930488B22Rik	0	0	0	0	0	0	0	0	0	0	0	0	0	0	0	0	0	0	0	0	0	0	0
Hlx	0.309088735	0.223856955	0.641397446	0.051697338	0.3044564	0.144702439	0.7071013	0.075368092	0.363886374	0.312122729	0.182166772	0.245086437	0.107627602	0.22757652	0.148138202	0.221512349	0.149884012	0.02101553	0.062117178	0.006212105	0.195631457	0.092926249	0.307997428
Gm34342	0.039041514	0.023005974	0.022918317	0.001904777	0.11995678	0.042312947	0.035612386	0.002847966	0.048209033	0.055607045	0.083718676	0.021874039	0.016763231	0.029787712	0.015440823	0.041947633	0.007032556	0.035356261	0	0.016955274	0	0	0.060136868
1-Mar	0.002247742	0	0.003231164	0	0.002557769	0.001093008	0	0	0	0.007696511	0	0	0	0	0	0	0	0	0	0	0	0.018634362	0.002518991
2-Mar	0.71264429	0.428138781	0.815370847	0.455592537	0.717375196	0.536364335	0.796769051	0.443924181	0.154292163	0.709340468	0.568510911	0.456280921	0.626139824	0.691978421	0.478628524	0.671617981	0.493069014	0.467418657	0.270786164	0.343788376	0.716836055	0.794930852	0.674239295
C130074G19Rik	0.42303292	0.039832179	0.44949247	0.070511451	0.142843312	0.076419433	0.441300405	0.092986018	0.077562935	0.478921112	0.094371267	0.098539858	0.411457599	0.377992307	0.053744809	0.38725296	0.03925192	0.087693536	0.079014215	0.074599233	0.239267081	0.097741498	0.421766182
Mark1	0.00447041	0.003091716	0.003903646	0	0.009362391	0.001188836	0.001008851	0.005489753	0	0.081580026	0.04134931	0	0.012957685	0.002717262	0	0.037475307	0	0	0	0	0.085071854	0.002708521	0.006644514
Gm38251	0	0	0	0	0	0	0	0	0	0	0	0	0	0	0	0	0	0	0	0	0	0	0
Gm34732	0	0	0	0	0	0	0	0	0	0	0	0	0	0	0	0	0	0	0	0	0	0	0
4930433J02Rik	0	0	0	0	0	0	0	0	0	0	0	0	0	0	0	0	0	0	0	0	0	0	0
Gm37662	0	0	0	0	0	0	0	0	0	0.004978008	0	0	0	0	0	0	0	0	0	0	0	0	0
Rab3gap2	0.113096374	0.080532556	0.070940995	0.09351885	0.068412055	0.126203882	0.126751944	0.089122221	0.051207753	0.131183652	0.092405191	0.099521361	0.10318873	0.096498182	0.110540001	0.12970744	0.057172238	0.099128065	0.140844997	0.012746261	0.097672039	0.071484376	0.133177041
Gm34882	0	0	0	0	0	0	0	0	0	0	0	0.000848907	0	0	0	0	0	0	0	0	0	0	0
Iars2	0.16183084	0.063291827	0.174432511	0.088215324	0.199712539	0.136627038	0.157685285	0.068772092	0.037594218	0.172355489	0.157187979	0.084219778	0.140424866	0.121684565	0.0724022	0.132151029	0.020652211	0.106826411	0.198918522	0.012916615	0.152584632	0.274351842	0.164761803
2010103J01Rik	0	0	0	0	0	0	0	0	0	0	0	0	0	0	0	0	0	0	0	0	0	0	0
Bpnt1	0.215108485	0.118745692	0.267189498	0.11445291	0.202737696	0.248588	0.301504575	0.118705231	0.071546696	0.227172141	0.194862618	0.095629143	0.227604542	0.166655524	0.100874769	0.194636003	0.043702008	0.09604231	0.407547154	0.207413881	0.248740355	0.466037985	0.194969457
4930532G15Rik	0.020828174	0.009042769	0.012245824	0.055203271	0.08380601	0.008182674	0.020707769	0.044842099	0.01036954	0.023859416	0.057880095	0.021221697	0.033067217	0.019229352	0.02407874	0.009212187	0.013393202	0.030974785	0.205187883	0.002448708	0.030180948	0.014760363	0.038436024
Eprs	0.311096314	0.270833763	0.350047941	0.384538209	0.696111173	0.452872829	0.342183804	0.378598473	0.189595128	0.419473654	0.863719949	0.337216334	0.418713591	0.293771458	0.253357845	0.373519131	0.17715903	0.471682544	1.440163201	0.091358543	0.706102056	0.274502602	0.561699796
9630028B13Rik	0.001466118	0	0	0	0	0	0.000665447	0	0	0	0	0	0	0	0.004735687	0	0	0	0	0	0	0	0
Gm2061	0	0	0	0	0	0	0	0	0	0.00083342	0	0	0	0	0	0	0	0	0	0	0	0	0
Slc30a10	0	0	0	0	0	0	0	0	0.006720081	0	0.00390383	0	0.001107902	0	0	0.001312159	0	0	0	0	0	0	0
Gm38093	0	0	0	0	0	0	0	0	0	0	0	0	0	0	0	0	0	0	0	0	0	0	0
Lyplal1	0.013278903	0.004633881	0.024984245	0	0.044239798	0.047708621	0.020803778	0.002074018	0.006849961	0.006229369	0.047230517	0.001231775	0.027771287	0.033379424	0	0.005441568	0	0	0	0.057205908	0.039612904	0.015788737	0.023997652
Gm37134	0	0	0	0	0	0	0	0	0	0	0	0	0	0	0	0	0	0	0	0	0	0	0
A730004F24Rik	0	0	0.00284229	0	0	0	0	0	0	0	0	0	0	0	0	0	0	0	0	0	0	0	0
Tgfb2	0.043426683	0.005101147	0.033696814	0.005603777	0.126026841	0.029824354	0.026591523	0.008024609	0.014389214	0.315781327	0.307410986	0.01008642	0.107896464	0.265761958	0	0.446080133	0	0.02069045	0	0.024581812	0.372146641	0.031877286	0.098649489
Gm29491	0	0	0	0	0	0	0	0	0	0	0	0	0	0	0	0	0	0	0	0	0	0	0
Rrp15	0.174510925	0.092332305	0.167155938	0.192307249	0.204325062	0.17503835	0.172476599	0.188707338	0.03958615	0.157914215	0.196776419	0.16087709	0.120904313	0.230919071	0.055253101	0.096837209	0.051560803	0.187201936	0.32614432	0.038662476	0.167020579	0.099835898	0.183246858
A430105J06Rik	0.020989202	0.002022039	0.025786986	0.005930284	0.022636848	0.007497373	0.013633853	0.009203081	0.017136378	0.009387705	0.003412141	0	0.006047152	0.019536655	0	0.012592486	0	0	0.01859346	0	0	0.031920184	0.006379855
1700023G09Rik	0	0	0	0	0	0	0	0	0	0	0	0	0	0	0	0	0	0	0	0	0	0	0
Gm37912	0	0	0	0	0	0	0	0	0	0.00077201	0	0	0	0	0	0	0	0	0	0	0	0	0.000982821
D1Pas1	0	0	0	0	0	0	0	0	0	0	0	0	0	0	0	0	0	0	0	0	0	0	0
Spata17	0	0	0	0	0	0	0	0.005615752	0	0.002715124	0	0	0.01391054	0	0	0	0	0	0	0	0	0.395008517	0.004021849
1700007P06Rik	0	0	0	0	0	0	0	0	0	0	0	0	0	0	0	0	0	0	0	0	0	0	0
Gpatch2	0.095192443	0.038421077	0.139862465	0.107871874	0.11702548	0.078170536	0.125700731	0.110658568	0.038944664	0.118480082	0.084629696	0.078533598	0.092576853	0.173427256	0.069127923	0.112405054	0.018011192	0.047770931	0.068655333	0.010245498	0.030751785	0.140065919	0.113046802
Gm38155	0	0	0	0	0	0	0	0	0	0.000629596	0	0	0	0	0	0	0	0	0	0	0	0	0
Gm37896	0.000487702	0.001304035	0	0	0	0	0	0	0	0	0	0	0	0	0	0	0	0	0	0	0	0	0
Esrrg	0.004508884	0	0.000953694	0	0	0.006046628	0.000857013	0	0	0	0	0	0.002155747	0.020953342	0	0	0	0	0	0	0	0.023349648	0.011336473
Gm36388	0	0	0	0	0	0	0	0	0	0	0	0	0	0	0	0	0	0	0	0	0	0	0
9330162B11Rik	0	0	0	0	0	0	0	0	0	0	0	0	0	0	0	0	0	0	0	0	0	0	0
Gm38064	0	0	0	0	0	0	0	0	0	0	0	0	0	0	0	0	0	0	0	0	0	0	0
Ush2a	0	0	0	0	0	0	0	0	0	0	0	0	0	0	0	0	0	0	0	0	0	0	0
Kctd3	0.103168616	0.049789473	0.118030683	0.080692652	0.104716264	0.063983076	0.095823159	0.176021613	0.028239422	0.120485961	0.1218695	0.05813564	0.135904886	0.066533734	0.072013261	0.072734733	0.020609364	0.066960962	0.062003221	0.021541477	0.150018575	0.231339537	0.127772778
Kcnk2	0.016070026	0.00611056	0.003120959	0.005053733	0.361149453	0.006745298	0.009089117	0.003819364	0.007530439	0.062008262	0.38672773	0.023512783	0.205999872	0.017072589	0	0.128911073	0.004463948	0.009648077	0	0.416927628	0	0.730460342	0.190426325
A430027H14Rik	0	0	0	0	0.023985909	0	0	0	0	0.003901117	0.006702159	0	0.008374621	0	0	0.003454717	0	0	0	0.032856221	0	0.081866725	0.007153719
Cenpf	0.026782612	0.005216705	0.008351638	0.015328008	0.016751163	0.087844014	0.004390636	0.016016035	0	0.037747487	0.013087968	0.043099227	0.016380398	0.02404755	0	0.004300712	0.025300463	0.055758359	0	0.007896502	0	0.009492222	0.0124561
Ptpn14	0.226822842	0.025322171	0.221820744	0.015956274	0.095368189	0.025267768	0.08906916	0.04909745	0.031458794	0.21976113	0.103731831	0.012549338	0.171827537	0.502992131	0.008074822	0.422668085	0.050234104	0.04820145	0.07436211	0.060927171	0.157541699	0.24394005	0.19657472
Gm26574	0	0	0	0	0.004108044	0.00191102	0	0	0	0.000778352	0	0	0.000927452	0	0	0	0	0	0	0.003370211	0	0	0.00507367
Gm37422	0.006525372	0.001582348	0.007729392	0.002959212	0.001930112	0.00310378	0.003658335	0.005587044	0	0.003687847	0.00342685	0.011660725	0.012819416	0.020823988	0	0.009629415	0	0	0	0.002624709	0	0	0.004005155
Smyd2	0.181478005	0.030325294	0.179339658	0.0663903	0.204045516	0.026873773	0.133677946	0.022750158	0.028769444	0.112391001	0.164604491	0.060804483	0.100890949	0.23388705	0.00968885	0.262075665	0.01503978	0.038844781	0.313998554	0.03251219	0.226570427	0.143425623	0.155811023
Prox1	0.026969256	0.004969014	0.015195801	0.000577202	0.016671929	0.032692333	0.012165626	0	0.00195347	0.022223166	0.001925013	0.004999673	0.006107372	0.03296125	0.013786362	0.013851751	0	0	0	0	0.371134015	0	0.020104129
Gm28172	0	0	0	0	0	0	0	0	0	0	0	0	0	0	0	0	0	0	0	0	0	0	0
Prox1os	0	0	0	0	0	0	0	0	0	0	0	0	0	0	0	0	0	0	0	0	0.050321031	0	0
Gm29678	0	0	0	0	0	0	0	0	0	0	0	0	0	0	0	0	0	0	0	0	0	0	0
Gm30725	0	0	0	0	0	0	0	0	0	0	0	0	0	0	0	0	0	0	0	0	0	0	0
Gm30932	0	0	0	0	0	0	0	0	0	0	0	0	0	0	0	0	0	0	0	0	0	0	0
Rps6kc1	0.078475366	0.034004528	0.080778691	0.01338288	0.08295425	0.063880646	0.081181227	0.01580475	0.021743333	0.098783471	0.067587021	0.067412867	0.077549335	0.092565046	0.030671254	0.113364408	0.024851975	0.069054535	0	0.00384981	0.113380582	0.037535121	0.092481039
Angel2	0.343005701	0.196495741	0.378589693	0.319105508	0.253506825	0.243496902	0.39149495	0.367673786	0.142532854	0.368934524	0.169441354	0.1845736	0.252374764	0.353632573	0.208752528	0.322786591	0.161889626	0.331812987	0.329441293	0.117188056	0.408560839	0.267608452	0.330399875
Vash2	0.002130449	0	0.000962524	0	0.000822031	0	0	0.001195537	0	0.002006097	0	0	0.005130341	0	0	0.001533535	0	0	0	0	0	0	0
Gm31373	0	0	0	0	0	0	0	0	0	0	0	0	0	0	0	0	0	0	0	0	0	0	0
Mfsd7b	0.160391839	0.245383921	0.06471186	0.124676676	0.091222102	0.105765856	0.110855308	0.078600163	0.165881708	0.131929865	0.104412892	0.143340799	0.183268139	0.12509807	0.325719586	0.114847954	0.080046375	0.072071382	0.192199098	0.038675308	0.205989269	0.141221012	0.142485395
A230020J21Rik	0.00199817	0	0.006780647	0	0	0	0.003324489	0	0	0.015268551	0	0	0	0.001151416	0	0	0	0	0	0	0	0	0.001726341
Spata45	0	0	0	0	0	0	0	0	0	0.000633686	0	0	0	0	0	0	0	0	0	0	0	0	0
Tatdn3	0.080819207	0.033171344	0.094418497	0.011830061	0.116061885	0.030203241	0.079408843	0.014967238	0.006703961	0.074146313	0.049338124	0.049443816	0.051200005	0.067037501	0.050523358	0.097319404	0.02581307	0	0	0.03267027	0.039219453	0.127570318	0.092963495
Nsl1	0.000343482	0.030516546	0.005169036	0.00436306	0.003711924	0.003306223	0.00687553	0.008524962	0.00806394	0.009303766	0.004974633	0.015957732	0.002964566	0	0.065266593	0.003493076	0.039331747	0.008245538	0	0.003370211	0.021526579	0	0.001760094
Gm38188	0	0	0	0	0	0	0	0	0	0	0	0	0	0	0	0	0	0	0	0	0	0	0
Batf3	0.014766867	0.274270584	0.01771633	0.006555877	0.006698862	0.159986172	0.009387244	0.022867661	0.057725194	0.022146411	0.099325527	0.447454863	0.017815461	0.016270426	0.086119905	0.014479388	0.221350405	0.006888541	0.049009187	0.011461103	0	0.012944538	0.01532383
Gm38161	0.002179122	0.000947235	0.005998454	0.007652517	0	0	0.003310567	0	0.001866493	0.001266524	0.001942377	0	0	0.001862278	0	0	0	0	0	0	0	0.034742945	0
Fam71a	0.43634389	0.076737699	0.589397735	0.035619329	0.236596397	0.11761496	0.299615073	0.065090011	0.052961092	0.401900401	0.17252827	0.150311928	0.252363575	0.367595555	0.084997414	0.228297616	0.059632587	0.040084844	0.063907229	0.039421544	0.462586058	0.527364523	0.401406208
Atf3	3.269189182	1.553252991	2.190793482	1.036078774	2.828212246	1.707194401	2.446410749	1.318186842	1.729502748	2.459789	2.265943537	2.053925582	2.173472611	3.041129861	1.718917241	2.198090527	1.684199639	1.189551164	1.304461119	1.268865037	3.403220277	2.171520156	2.734123717
D730003I15Rik	0.093281817	0.086283227	0.108656177	0.091130044	0.084603894	0.085440951	0.104204505	0.086299368	0.070890387	0.119831477	0.049974753	0.094043019	0.098604637	0.101926754	0.082224426	0.174206876	0.039049573	0.021187251	0.130516696	0.085629265	0.055899901	0.132833855	0.103009921
Gm37168	0	0.002306831	0	0	0	0.069013216	0	0	0.009728213	0.001124544	0	0.004402762	0	0	0	0.005852121	0.012251632	0	0	0	0	0	0.002273514
Nenf	1.091678671	0.460003683	1.203180341	0.317113095	1.613654942	0.986890763	1.0989474	0.433558517	0.350103664	1.368993758	1.800693432	0.777388342	1.31875674	1.236675893	0.442151739	1.427283145	0.267354217	0.545093995	0.481451728	0.642940236	1.410381018	1.771413703	1.417483848
Tmem206	0.117309976	0.033404854	0.160006751	0.031037054	0.030237152	0.049817398	0.090374071	0.039908819	0.009306799	0.063485038	0.030712555	0.042597869	0.0213469	0.05001029	0.057638424	0.056508781	0.020734952	0.01058426	0	0.028840257	0.010811407	0.013635311	0.042789944
Ppp2r5a	0.691506104	0.727333933	0.632317236	0.569061788	0.351979724	0.713011912	1.102350264	0.432419691	0.534250158	0.772869068	0.315679783	0.398102564	0.647133343	0.63141466	1.163643767	0.79468116	0.758189161	0.63415641	0.59849572	0.306809378	0.570257419	0.41522102	0.721733709
Gm32200	0.004722327	0	0.001883771	0.001318218	0.003224083	0	0.004396452	0	0	0.006522031	0	0.00203643	0.030799971	0.001453634	0	0.070914463	0.00793254	0.019510073	0	0	0.01769513	0	0.003592324
Gm37432	0	0	0	0	0	0	0	0	0	0	0	0	0	0	0	0	0	0	0	0	0	0	0
Dtl	0.012075389	0.005020021	0.033983112	0.042114333	0.013803359	0.014873591	0.004794109	0.067276727	0.009747928	0.007460387	0.050107099	0.037591162	0.00466729	0.009517804	0.004542691	0.011689081	0.004285868	0.115903236	0.07923015	0	0.021528059	0.014809048	0.019806376
Ints7	0.094153203	0.045119166	0.09295478	0.088083638	0.089811504	0.103886604	0.066471492	0.137498149	0.020907876	0.111570291	0.094607851	0.045782728	0.112715567	0.067420838	0.086166747	0.049202617	0.017427134	0.075824039	0.095687688	0.071171862	0.080997232	0.165995561	0.113360516
Lpgat1	0.15319631	0.171628394	0.090253505	0.062527988	0.751656644	0.162502413	0.107549619	0.283960626	0.118855455	0.306322725	0.638241883	0.216316205	0.282780762	0.144695191	0.138292898	0.332718634	0.096064846	0.11745346	0.179625323	0.057215627	0.12608738	0.894799169	0.558969904
Gm38037	0	0	0	0	0	0	0	0.010624028	0	0	0	0.001433685	0	0.001862278	0	0	0	0	0	0	0	0.245798853	0.001034484
Nek2	0.002699708	0	0	0.001938764	0.006413617	0.019820125	0.000681514	0.026608527	0.002748368	0.004253901	0.001396832	0.014234319	0.003789942	0.004156372	0	0	0.012089897	0.008214084	0	0	0	0.373077288	0.001823511
1700034H15Rik	0.005821218	0.011389208	0.006748171	0.004036152	0.000930881	0.001934813	0.012847387	0	0.002702603	0.00505181	0.003284828	0.003314615	0.005979815	0.004333851	0	0	0.016865587	0	0.034164379	0.009314107	0	0.010243588	0.004600909
Slc30a1	0.24312932	0.390758689	0.309987387	0.152980068	0.081163907	0.209885445	0.476033071	0.133141616	0.092647433	0.302933376	0.05372561	0.188447448	0.200710687	0.286152526	0.213531304	0.196226485	0.795065526	0.053996443	0.048536727	0.092970895	0.050501626	0.302576862	0.296268464
Rd3	0.110886188	0.008267272	0.125638196	0.004728221	0.012869049	0.010262855	0.151390668	0.01352403	0.005967552	0.060180908	0.02804782	0.00586333	0.027454909	0.089372283	0.018483264	0.049011368	0.007032556	0	0.008136602	0.016429938	0	0.413092747	0.065527048
Gm26670	0.021805665	0.005917198	0.03040308	0.031069482	0.013140484	0.006820141	0.009534514	0.060208189	0.010891814	0.019891395	0.003120043	0.030332857	0.009010467	0.021610203	0.036923093	0.015637148	0.022254984	0.043861124	0	0.003330423	0.025477008	0.036998553	0.026852456
Traf5	0.361634278	0.07726439	0.341239144	0.125204094	0.152252509	0.094025003	0.334987688	0.284288752	0.048260083	0.231264066	0.172927811	0.121510032	0.084764453	0.355795261	0.108736187	0.118450424	0.044055706	0.138370306	0.079554322	0.048501318	0.177752883	0.05331018	0.219614918
Gm26879	0	0	0	0	0	0	0.001292048	0	0	0	0	0	0	0	0	0	0	0	0	0	0	0	0
Rcor3	0.149462691	0.034711781	0.159607533	0.02888803	0.155485779	0.100673657	0.131190413	0.037890847	0.020955803	0.180533055	0.153426231	0.066720801	0.117431386	0.158231625	0.045690779	0.172633546	0.019328012	0.061930912	0.067445126	0.017525876	0.2243785	0.159278828	0.148600486
Gm10516	0.002271906	0.001422327	0.002966608	0	0.011109418	0.005457919	0.006624092	0.005059408	0.005898556	0.008207708	0.004855072	0	0.018197586	0.013033814	0	0.025788778	0	0	0	0	0	0.007148866	0.001366539
Kcnh1	0.143681066	0.004220853	0.117848273	0.007277439	0.019857014	0.005502387	0.033383902	0.007530749	0.012894836	0.142437234	0.010764484	0.009005798	0.041613693	0.373614023	0.021307906	0.07477951	0	0	0.008136602	0.008563792	0	0.02845578	0.089284198
Hhat	0.00965343	0.003589753	0.009918611	0.005210883	0.02228949	0.006403529	0.002918214	0.023814852	0.006550708	0.020102801	0.019690289	0	0.005596787	0.009413388	0	0.006035018	0.049077377	0.047465338	0.039292943	0	0	0.010141633	0.009904876
1700065J18Rik	0	0	0	0	0	0	0	0	0	0	0	0	0	0	0	0	0	0	0	0	0	0	0
Sertad4	0.005453737	0.001090042	0.002971347	0	0.030411669	0	0.004008707	0	0	0.003932866	0.047562964	0	0.031549427	0.027603969	0	0.005823247	0	0	0	0	0	0	0.013919528
Gm15867	0.00174625	0	0	0.000877159	0.008622749	0.002627636	0	0	0	0.000867941	0.071999862	0.001603049	0.027594524	0.003018799	0.003613179	0.002054231	0.004054156	0	0	0.00384981	0	0	0.006329021
Syt14	0.003228402	0	0	0.001766822	0	0.001589714	0.00201595	0	0.007177865	0.000778444	0	0	0.00729492	0	0	0.003682001	0	0	0	0.004317938	0	0	0.00124059
Gm31406	0	0	0	0	0	0	0	0	0	0	0	0	0	0	0	0	0	0	0	0	0	0	0
Diexf	0.024581234	0.013883041	0.028767901	0.032900874	0.022187344	0.050184339	0.031665693	0.050225411	0.0172364	0.040087154	0.034623276	0.041140096	0.029374038	0.05872339	0.024213936	0.054714815	0	0.034885242	0.00476997	0.012769911	0.058785935	0.023304247	0.024603792
Irf6	0.01251054	0.003163928	0.013261333	0.014240785	0.001728963	0.003629271	0.004215326	0.003747073	0.003683003	0.005402151	0.009806899	0.02392941	0.09860061	0.021582977	0	0.183784529	0	0	0.036486925	0.025604776	0.052063616	0.197411784	0.009527828
A130010J15Rik	0.039871391	0.026486399	0.05798402	0.070952616	0.022092107	0.034696148	0.031344198	0.084395958	0.010228047	0.042207379	0.003647004	0.030032081	0.021577505	0.033712117	0.018839139	0.04070449	0.012167257	0	0.024470712	0	0	0.051179162	0.019703265
Traf3ip3	0.014970528	0.115624012	0.007209746	0.311006026	0.012985506	0.03731056	0.008200624	0.310365429	0.019412832	0.01499244	0.011123476	0.088681471	0.016275651	0.002570434	0.114935828	0.003920021	0.043334519	0.368973846	0.149827388	0.004713957	0	0.002708521	0.015532139
Gm15872	0	0.002255503	0.002274478	0	0	0	0	0	0	0	0	0	0	0	0	0	0	0	0	0	0	0	0
4930570N18Rik	0.000347173	0.008846223	0.002543228	0.106966974	0	0.013183247	0.005053431	0.298331328	0.039120982	0.001482306	0.003722395	0.009934569	0	0	0	0	0.013943727	0.193966141	0.050988772	0.014808065	0	0	0.001123955
Lamb3	0.032661091	0.06119679	0.01799571	0.381290267	0.036820051	0.041276673	0.034655828	0.847294575	0.319319776	0.02532826	0.035923579	0.05837725	0.418779945	0.032873081	0.065270676	0.773914905	0.043545457	0.843831037	0.125151699	0.030828227	0.05543666	0.046191601	0.039188993
Hsd11b1	0.346549008	0.241211257	0.312273162	0.333205429	2.800850705	0.384782574	0.306164551	0.257592235	0.620320754	1.797146624	1.671661744	0.321222279	0.762479526	0.389593389	0.482555237	0.930102883	0.18185709	0.728166651	0.310823326	0.282540419	0.130072485	0.182441111	2.081524848
G0s2	0.638415716	1.020866169	0.693348436	0.730087087	2.389254156	0.936249348	0.59180158	0.788924277	4.493702366	1.393151131	1.463685771	0.706425926	0.899830981	0.89293116	1.920138029	0.880205262	0.883044218	0.675834334	0.980358027	0.960281318	0.911164613	0.711727402	1.713889857
Gm37650	0	0	0	0	0	0	0	0	0	0	0	0	0.001497186	0	0	0	0	0	0	0	0	0	0
Camk1g	0	0	0	0	0.002886125	0	0	0.003668921	0	0	0	0	0	0	0	0	0	0	0	0	0	0	0
4631405K08Rik	0	0	0	0	0	0	0	0	0	0	0	0	0	0	0	0	0	0	0	0	0	0	0
4930503O07Rik	0	0	0	0	0	0	0	0	0	0	0	0	0	0	0	0	0	0	0	0	0	0	0
Plxna2	0.221263813	0.017384302	0.154600642	0.033712155	0.20297105	0.018366883	0.339265774	0.032335551	0.022062966	0.225642976	0.079049416	0.032792165	0.26355751	0.270396649	0.017526279	0.247068552	0.030181391	0.01447256	0.039518333	0.037650111	0.132919452	0.170446485	0.244660159
Cd34	0.802871164	0.155243184	0.865603309	0.128721857	0.557991837	0.126126612	1.945002464	0.170762354	0.141147803	0.734121221	1.04341891	0.208689119	0.455411447	0.780687019	0.143964867	0.565187019	0.065086996	0.091781459	0.190010138	0.255975906	0.334132342	0.293009069	0.797209403
Gm16897	0.004947061	0	0.007134576	0	0.015618959	0.003182573	0.011013449	0	0	0.006050101	0	0.001104652	0.006656284	0.00590131	0	0.004909655	0	0	0	0	0	0	0.01298444
Gm32250	0	0.000813941	0.002455209	0	0	0	0	0	0.001727086	0.002100336	0	0	0	0	0	0	0	0	0	0	0	0	0
Gm37027	0.004580462	0	0	0	0.006188186	0	0.008672179	0	0	0.005616184	0.003679544	0.002241641	0.005818928	0	0	0.005430463	0	0	0	0	0	0.004060439	0.004187212
Cd46	0.011015655	0.00512328	0.025933478	0.004982315	0.016262437	0.0024442	0.008845759	0.004012895	0.011397091	0.022278742	0.015369207	0	0.002840952	0.002861339	0.004950385	0.012734794	0	0	0	0.005727612	0	0.050812403	0.014060892
Cr1l	0.711302311	0.247798249	0.714171194	0.370139587	0.408043688	0.362056347	0.820320808	0.382869453	0.376522338	0.579461614	0.31826997	0.311332213	0.311917639	0.678379978	0.392345755	0.558199174	0.22259256	0.552166559	0.400360167	0.134142513	0.483061179	0.31771372	0.434748135
Cr2	0.001653724	0.001087954	0.002847212	0.005402197	0	0	0.010139771	0.28525041	0	0.010977336	0.002102993	0	0.00605407	0	0.00906484	0	0	0	0.014649143	0	0	0	0.007245409
Fam171a1	0.47532587	0.038267957	0.455580216	0.050043996	0.466796709	0.091242623	0.252009228	0.048724633	0.08620962	0.406482598	0.345161417	0.070153916	0.258618272	0.618221513	0.031084643	0.292517147	0.026006463	0.027727778	0.012391267	0.04434475	0.231542245	0.425260148	0.487838966
Nmt2	0.20616913	0.087515103	0.208627523	0.212061244	0.219307496	0.371600364	0.156180421	0.174927215	0.028678445	0.289747766	0.222918792	0.154470702	0.297523791	0.309075022	0.103475675	0.323623836	0.102667868	0.221572444	0.347710584	0.089450207	0.238069353	0.534808312	0.305920251
Rpp38	0.016162043	0.00796088	0.0565001	0.036699674	0.037393059	0.037646705	0.029770619	0.051688821	0.009951042	0.042273527	0.041060527	0.03479942	0.008567615	0.049057501	0.018521256	0.030589662	0	0.049412843	0.067921504	0	0.04451549	0.119712191	0.022206321
Acbd7	0	0	0	0.00421679	0	0	0.002663488	0	0	0.002257691	0	0.003438178	0.002181727	0.006444276	0	0.005125672	0	0	0.041142962	0.078637749	0	0.023837929	0
Olah	0	0	0	0	0	0	0	0	0	0	0	0	0	0	0	0	0	0	0	0	0	0	0
Meig1	0.007315073	0.021472502	0.012467746	0.00313085	0.020305339	0.010805368	0.020494719	0.003279874	0.123063002	0.02135237	0.00567648	0.027213727	0.010648962	0	0.018722163	0.006499406	0.016724271	0	0.017994317	0.152187612	0	1.875913485	0.00455042
Dclre1c	0.031302509	0.120022291	0.052273989	0.066230486	0.060246055	0.078356981	0.021928757	0.102995725	0.210361776	0.023706821	0.016365664	0.140199243	0.027822026	0.019086709	0.126666614	0.018656135	0.183210113	0.052820194	0.044278738	0.010297076	0.008025274	0.014663452	0.043105487
Suv39h2	0.025575696	0.011189655	0.014487554	0.032476941	0.030267632	0.014217633	0.012266073	0.061275087	0.000591585	0.007117638	0.012042538	0.026202609	0.011673571	0.013494293	0.012854226	0.001612378	0.008227804	0.067189295	0	0	0	0.005062433	0.023858512
Gm13184	0	0	0	0.00133612	0	0.004111293	0.000883791	0	0.003348917	0	0	0	0	0	0	0	0	0	0	0	0	0	0
Hspa14	0.239305723	0.189315873	0.298021293	0.241700586	0.208651501	0.228248444	0.30980457	0.274320526	0.186123434	0.24356241	0.155929466	0.181078326	0.176856491	0.231242208	0.135900208	0.257281868	0.131408678	0.449047839	0.266842736	0.155642002	0.238434267	0.229808112	0.234779073
Cdnf	0.004672842	0.002674138	0.008000976	0.006437276	0.008088995	0.002326512	0.004678965	0	0	0.011700512	0.004203513	0.004240448	0.00351671	0	0	0.011336268	0	0	0.010333361	0.005002321	0	0.052069419	0.004427929
Fam107b	0.131176214	0.725771164	0.136588862	1.208685294	0.114286081	0.538605492	0.138583088	1.636422538	0.93566685	0.493852008	0.146215564	0.529151086	0.191469571	0.227200893	0.885703887	0.270858051	0.289526568	1.311180427	1.209510549	0.179145908	0.316736329	0.383955773	0.132282843
Gm13185	0.001540821	0	0	0.002586895	0	0	0	0	0	0	0	0	0	0	0	0	0	0	0	0	0	0	0
Gm13180	0	0	0	0	0	0	0	0	0	0	0	0	0	0	0	0	0	0	0	0	0	0	0
Gm13191	0	0	0	0	0	0	0	0	0	0	0	0	0	0	0	0	0	0	0	0	0	0	0
Frmd4a	0.400980194	0.204962048	0.417417932	0.08588282	0.163216593	0.737807461	0.181280395	0.059103391	0.065701316	0.428471226	0.133639516	0.267002742	0.225497306	0.550950504	0.145864391	0.404153433	0.468716233	0.089380565	0.150212435	0.079509234	0.18455773	0.294476072	0.338665864
1700080N15Rik	0	0	0	0	0	0	0	0	0	0	0	0	0	0	0	0	0	0	0	0	0	0	0
Gm13189	0	0	0	0	0	0	0	0	0	0	0	0	0	0	0	0	0	0	0	0	0	0	0
Gm13175	0	0	0	0	0	0	0	0	0	0	0	0	0	0	0	0	0	0	0	0	0	0	0
Gm13179	0.007102954	0.001087954	0.011083306	0	0.003660344	0	0	0	0	0.003447378	0.005631533	0	0.002032344	0	0	0.001498872	0	0	0	0	0	0	0.004397682
Prpf18	0.252717313	0.171330341	0.269495796	0.22778755	0.220963501	0.251708096	0.224320982	0.180080872	0.138084001	0.255535587	0.161136918	0.110875049	0.283909319	0.224118611	0.206985931	0.268676637	0.138078718	0.175640262	0.195851817	0.157404119	0.110166905	0.305644714	0.193037152
Bend7	0.160443037	0.007924791	0.100523628	0.001679577	0.022530696	0.006632538	0.044081109	0.008632359	0.007605398	0.093876341	0.025469344	0.007446799	0.271412203	0.044141777	0	0.457745688	0.016869651	0.005696022	0	0.01813461	0.024078519	0.067234002	0.053021572
Sephs1	0.153802281	0.064593096	0.176227277	0.105210202	0.122476239	0.102520614	0.164974935	0.083088926	0.030709204	0.143532944	0.10357374	0.061335258	0.126668598	0.094135977	0.038119037	0.142387602	0.095239254	0.096322207	0.102054572	0.04288644	0.117774102	0.172430846	0.166127404
Phyh	0.07382698	0.287669657	0.140735215	0.122387039	0.288017426	0.191637911	0.115385056	0.176138854	0.341235516	0.151044604	0.32612805	0.205512237	0.122049548	0.114683194	0.456814691	0.478463833	0.444880624	0.110680653	0.303309427	0.234472706	0.3188659	0.218912615	0.194525606
Ucma	0	0	0	0	0	0	0	0	0	0	0	0	0	0	0	0	0	0	0	0	0	0	0
Mcm10	0.027563867	0.00272481	0.002281944	0.01125051	0.004776288	0.029856716	0.002508218	0.006187789	0.009437814	0.005036789	0.00350239	0.014155302	0.036116311	0.017446189	0.012199318	0.005012444	0.004462879	0.012208866	0.011334109	0.003840557	0	0	0.009305674
Optn	0.130353578	0.021035387	0.102940899	0.017050138	0.059363312	0.037390386	0.079332985	0.034144766	0.302588427	0.075195332	0.054339683	0.055644458	0.147143371	0.144180308	0.040658853	0.103939284	0.140698306	0.021706093	0.038520549	0.057321155	0.068150358	0.087565851	0.073235723
4930551O13Rik	0	0	0	0	0	0	0	0.005890166	0	0	0	0	0	0	0	0	0	0	0	0	0	0.008773972	0
Gm26776	0	0	0	0	0.004036365	0	0	0	0	0	0	0	0	0	0	0	0	0	0	0	0	0	0
Ccdc3	0.000285535	0.001653155	0.002668421	0.002480701	0	0	0	0.00363073	0.005675304	0.037512068	0.002563026	0	0.006836312	0.005937643	0	0.002550368	0	0	0	0	0.47557114	0.002762714	0.003618506
Camk1d	0.035519224	0.359982532	0.010439923	0.124220414	0.019148087	0.350690309	0.018161315	0.17444328	0.200023329	0.144571505	0.032556551	0.419647007	0.048271537	0.082347562	0.378731987	0.042810225	0.141540027	0.140888628	0.292156283	0.040101237	0.010964998	0.043237749	0.023512257
Cdc123	0.341143461	0.231702288	0.295844845	0.212708619	0.360349435	0.32157884	0.350066205	0.259917704	0.141713487	0.348364221	0.323124957	0.254905043	0.257816185	0.297916868	0.243171682	0.354315842	0.264829535	0.253945294	0.213537802	0.20342199	0.225451599	0.34095583	0.376926476
Nudt5	0.170319108	0.109855938	0.207122982	0.102583419	0.139269385	0.258929098	0.246668907	0.148212801	0.048864867	0.18648046	0.161089628	0.202983739	0.126728133	0.215037021	0.085999653	0.344536864	0.055767721	0.125039513	0.257930165	0.080290963	0.10001139	0.24811686	0.176191421
Gm13199	0.002572235	0.000571571	0.003430745	0.002791302	0.005419421	0	0	0	0	0.007568496	0.001925013	0	0.001287164	0	0	0.003315922	0	0	0	0	0.027876525	0	0.00554804
Sec61a2	0.115943743	0.042755924	0.137424046	0.074507921	0.200565683	0.053554719	0.122897036	0.096375056	0.031986071	0.139108223	0.139351493	0.073351977	0.08502072	0.11424536	0.046712859	0.12740102	0.023596038	0.086536037	0.094423966	0.029670318	0.125386288	0.135516064	0.126174453
Gm13267	0.001167711	0	0	0	0	0	0.001577666	0	0	0.004337944	0	0	0	0	0	0	0	0	0	0	0	0.002762714	0.002263026
Dhtkd1	0	0	0.002952434	0.001644542	0.015759732	0.001973761	0	0	0	0.001659671	0.006759408	0	0.001368476	0	0	0	0	0	0	0	0	0.062853	0.00509619
Upf2	0.241424575	0.159658356	0.260161101	0.164628143	0.197733115	0.179770649	0.204202968	0.229236561	0.21830934	0.310064165	0.211204077	0.16220516	0.238914801	0.258119027	0.218550937	0.235814817	0.224591705	0.195209543	0.10926434	0.070698687	0.182428169	0.356422268	0.30504292
Proser2	0.008932426	0.00257582	0.005706911	0.00522547	0.022802179	0.004506918	0.005958022	0	0.007100236	0.006322689	0.021685769	0.026884648	0.055465792	0.175990931	0	0.025653297	0	0	0	0.04327503	0.028153269	0.175064124	0.012864449
Gm10857	0	0	0	0	0	0	0	0	0	0	0	0	0	0	0	0	0	0	0	0	0	0	0
Echdc3	0.00493688	0.001920715	0.002917586	0	0.135082015	0.0177201	0.006269383	0.003416587	0.003214181	0.024669029	0.05681978	0	0.076173529	0.001967135	0	0.01853519	0.007466811	0	0.015379808	0.024983911	0.010964998	0.030697731	0.059574238
A230108P19Rik	0	0	0	0	0	0	0	0	0	0	0	0	0	0	0	0	0	0	0	0	0	0	0
Gm13383	0	0.013956999	0	0.006887554	0	0	0	0.028144097	0.007020179	0.001964179	0	0.01353194	0.002141813	0	0.010974673	0	0	0	0	0	0	0	0
Usp6nl	0.10535155	0.057662578	0.08207752	0.032700943	0.133020314	0.168248643	0.053097056	0.097078997	0.032405441	0.191322504	0.096308959	0.081491377	0.152966168	0.101173993	0.057590452	0.220889959	0.019596952	0.014574968	0.114506804	0.021092315	0.05636026	0.328048258	0.164503
Gm13388	0	0	0	0	0	0	0	0	0	0	0	0	0	0	0	0	0	0	0	0	0	0	0
Gm13391	0.001911742	0.003778081	0	0	0	0.03330133	0.002344338	0.001033622	0.012313985	0.002100303	0	0.011391128	0	0	0	0	0.012382207	0	0	0	0	0.020274965	0
Celf2	0.121190748	0.829818315	0.101188814	0.885836416	1.095242631	1.167264243	0.102656743	1.006310742	0.694005032	0.37483325	1.079609376	0.995774655	0.472499014	0.23181126	1.071728195	0.888601432	0.937779175	1.186807474	1.312315409	0.213517652	1.134062766	0.244649868	0.768629462
Gm13389	0	0	0	0	0	0	0	0	0	0	0	0	0	0	0	0	0	0	0	0	0	0	0
Gm26565	0	0	0	0	0	0	0.000967768	0	0	0	0	0	0	0.001681355	0	0	0	0	0	0	0	0	0.001401178
Gm28641	0	0	0	0	0	0	0	0	0	0	0	0	0	0	0	0	0	0	0	0	0	0	0
Gm13211	0	0	0	0	0	0	0	0	0	0	0	0	0	0	0	0	0	0	0	0	0	0	0
1700061F12Rik	0	0	0	0	0	0	0	0	0	0	0	0	0	0	0	0	0	0	0	0	0	0	0
Gm13219	0	0	0	0	0	0	0	0	0	0	0	0	0	0	0	0	0	0	0	0	0	0	0
Gm13218	0	0	0	0.003001743	0	0	0	0	0	0	0	0	0	0	0	0	0	0	0	0	0	0	0
Gata3	0.195475305	0.007484884	0.404065082	0.290580599	0.024871185	0.015225806	0.079538188	0.041403816	0.02984785	0.129354065	0.020180663	0.018822744	0.032093469	0.406459957	0.015969614	0.044169328	0.019518625	0.297579212	1.00950093	0	0.038586273	0	0.13047221
Gm13256	0.000515208	0	0	0.011967356	0	0	0	0	0	0	0	0	0	0	0	0	0	0	0.046366516	0	0	0	0
4930412O13Rik	0	0	0.003828342	0	0	0	0	0	0	0	0	0	0	0	0	0	0	0	0	0	0	0	0
9230102O04Rik	0	0	0	0.002359738	0	0	0	0	0	0	0	0	0	0	0	0	0	0	0.069832776	0	0	0	0.001158751
Gm13262	0	0	0	0	0	0	0	0	0	0.000900995	0	0	0.001089989	0	0	0	0	0	0	0	0	0	0
Taf3	0.309401117	0.133605175	0.342415827	0.197230089	0.263843868	0.174380845	0.264425755	0.243778814	0.077961793	0.318661958	0.191143497	0.155090965	0.203822933	0.268281387	0.147248564	0.269442085	0.028818638	0.299644927	0.332978346	0.048122367	0.261761204	0.197254951	0.31757369
Atp5c1	1.206534644	1.492437407	1.394855811	1.074476256	1.188761733	1.296148713	1.312885074	1.001915727	0.700995497	1.246042549	1.061464798	1.259070543	1.042239836	1.301716924	1.148657924	1.22221021	1.18166018	1.171497479	1.109356834	0.892527102	1.285071356	1.104351569	1.258258283
Kin	0.314631823	0.131249686	0.251312688	0.218340328	0.157950942	0.176507418	0.221401568	0.227263058	0.123411949	0.199227501	0.112532881	0.095303151	0.148859017	0.253319858	0.22882297	0.160154725	0.144857537	0.221570272	0.170196229	0.078441919	0.179979853	0.069442374	0.185175191
Itih2	0	0	0	0	0	0	0	0	0	0.000829024	0.011126275	0	0	0	0	0	0	0	0	0.027586378	0	0.013474145	0
Itih5	0.002872386	0.001105344	0.00698644	0.010154949	0.090374391	0.001231172	0.008886293	0.014546497	0.006852369	0.079951693	0.098058231	0.002166482	0.021448597	0.009024562	0	0.01875552	0	0.068578326	0.010283914	0.011555707	0.274598725	0	0.050616616
Sfmbt2	0	0.012090557	0.002042877	0.019308374	0	0.003583421	0	0.010543474	0.028623824	0.007018536	0.026426928	0.005517392	0.00326169	0.00167841	0	0.003253871	0.047530721	0	0.056862708	0	0	0	0.002296722
Gm13264	0	0	0	0	0	0	0	0	0	0	0	0	0	0	0	0	0	0	0	0	0	0	0
Prkcq	0.195680209	0.025327135	0.195494639	0.549308462	0.033271133	0.02464214	0.057018421	0.028499921	0.033734519	0.101113902	0.022293362	0.006570544	0.024193797	0.174351666	0.023034019	0.054441424	0.05239348	0.459860452	0.334129875	0.00555845	0.235630415	0.005062433	0.081530618
Gm38171	0	0	0	0	0	0	0	0	0.004997304	0	0	0	0	0	0	0	0	0	0	0	0	0	0
8030442B05Rik	0.00102722	0	0	0	0.009359042	0	0	0	0.065708919	0.000655458	0	0	0	0	0.012731873	0.00144793	0.007828858	0	0	0	0.024031069	0	0
Gm13293	0	0.001175698	0	0.001154071	0.006231924	0.001688284	0	0	0	0.002189351	0.005565595	0	0	0	0	0.011134444	0	0	0	0.002138241	0	0	0.005888161
Gm13291	0	0	0	0	0	0	0	0	0	0	0	0	0	0	0	0	0	0	0	0	0	0	0
Pfkfb3	0.320505532	0.202441817	0.21773291	0.072996705	0.480061858	0.2959856	0.253358426	0.087651471	0.271833646	0.351817321	0.336140154	0.253533053	0.31209445	0.361928819	0.192785085	0.427283523	0.468761133	0.080289771	0.071366709	0.049330144	0.196110756	0.09823727	0.401424531
Gm10851	0.005489313	0	0.006787845	0	0.020802978	0.001794655	0	0	0	0.003746563	0.006915452	0.006869031	0.001164204	0.011618508	0	0.014823158	0	0.017607453	0	0	0	0	0.012982654
Rbm17	0.488765551	0.518196784	0.613174557	0.477069294	0.350359319	0.47106811	0.483783887	0.590947776	0.261495437	0.536455881	0.402852036	0.536737338	0.37638511	0.504785296	0.442087411	0.515098357	0.455280644	0.440361191	0.388134209	0.253617414	0.376066539	0.553046	0.496050174
Gm17490	0	0	0	0	0	0	0	0	0	0	0	0	0	0	0	0	0	0	0	0	0	0	0
Il2ra	0.005191048	0.013463283	0.003274967	0.07269435	0	0.002328611	0.00068024	0.022668923	0.015990608	0.006669064	0	0.104777123	0.00595741	0	0.023707825	0.005125672	0.044043465	0.010190533	1.076731946	0	0	0.00301312	0.003850558
Il15ra	0.199828775	0.127146996	0.274096448	0.06429013	0.090314108	0.065191803	0.075178305	0.0394446	0.370742783	0.103357105	0.090167877	0.083334608	0.069740894	0.116146967	0.123708566	0.063024084	0.624237321	0.036029907	0.040704868	0.073264513	0.094732547	0.034404038	0.111314629
Fbxo18	0.19888237	0.152153582	0.23199789	0.039421385	0.219840602	0.224156686	0.235115122	0.084925351	0.068659826	0.204336895	0.194099526	0.100391639	0.142248806	0.215528629	0.154439617	0.218550025	0.183881378	0.132395881	0.098844465	0.058609637	0.174937989	0.177661189	0.228070787
Ankrd16	0.093690378	0.055680008	0.099823256	0.054664804	0.088532884	0.075525763	0.108180312	0.077251359	0.040688395	0.09499159	0.047471186	0.051872588	0.063117787	0.087890404	0.077835197	0.106573195	0.054576124	0.076172502	0.130908596	0.01546373	0.109012399	0.14569573	0.094808603
Itga8	0.08208135	0.052329986	0.070559071	0.053859139	1.502376598	0.062104948	0.070462833	0.053089327	0.103185951	0.546765068	0.952503453	0.09263907	0.511307535	0.171678389	0.063673552	0.514950093	0.034068232	0.084770951	0.060290666	0.089180385	0.284898704	0.059654699	1.178054373
E030013I19Rik	0.008412242	0	0.004925989	0.003522547	0.109102104	0	0.005753666	0	0.002049165	0.015841252	0.026193975	0.002119988	0.016072575	0.006930356	0.011475714	0.020899159	0	0	0	0	0.056664112	0	0.09664469
Fam188a	0.337609917	0.334695595	0.346497136	0.165985052	0.265121314	0.243506125	0.444536433	0.198639931	0.225498485	0.334875402	0.2137419	0.224608552	0.224490562	0.309068048	0.30250342	0.392959109	0.458129105	0.315516228	0.318516629	0.185230231	0.167737724	0.260824188	0.296201642
Gm37565	0	0	0	0	0	0	0	0	0	0	0	0	0	0	0	0	0	0	0	0	0	0	0
Pter	0.065331398	0.00885074	0.052215892	0.004783068	0.054256079	0.040193265	0.0261372	0	0.011672894	0.039770595	0.063511923	0.014239877	0.032998193	0.057856435	0.016005101	0.043232902	0.018994236	0	0	0.0098676	0.045679264	0	0.05254917
C1ql3	0.009815963	0	0	0	0	0	0.001028812	0	0	0.006287528	0	0	0	0.001219357	0	0.011073787	0	0	0	0	0	0	0.002998913
Rsu1	1.016594002	0.639777354	1.212698218	0.261341624	0.879573759	0.6630995	1.15656114	0.346769	0.463490553	1.079436595	0.697706327	0.576281815	0.538991834	0.969842314	0.491189897	0.979790682	0.453357132	0.439378775	0.394652312	0.23335735	0.978106264	0.272892379	0.887920502
Cubn	0.001325269	0	0	0	0	0	0.002503912	0	0	0	0	0.00672702	0.002090802	0	0	0.001610939	0.005607955	0	0	0	0	0	0.001115285
Trdmt1	0.11913158	0.04008555	0.159639947	0.021785341	0.083266409	0.053056904	0.155181804	0.040276433	0.026440693	0.102495587	0.048377855	0.05524577	0.044500798	0.095767776	0	0.060291696	0.077122678	0.037886947	0.039411379	0.006471518	0.114382251	0.10964168	0.091081382
Vim	2.622246888	2.991324273	2.723248471	1.34281378	2.591500664	2.79577486	2.893858591	1.639790007	1.654776402	2.322042011	2.550159902	2.884484837	1.474386564	2.730329622	1.766215537	1.867361186	2.575267456	1.926989125	1.849990614	0.856286967	2.311854531	1.0510969	2.523509735
St8sia6	0.005564037	0.01621331	0.001724687	0.153149667	0	0	0.003747372	0.070886514	0	0.024321278	0.00973696	0.106780309	0.003987245	0.006097705	0.012456626	0.001569262	0.005914927	0	0	0.017419455	0.175510393	0.026942195	0.006606069
Gm37126	0	0	0	0	0	0	0	0	0	0	0	0	0	0	0	0	0	0	0	0	0	0	0
Hacd1	0.178016152	0.051293431	0.159391765	0.025167318	0.255045976	0.147425792	0.114686898	0.053154122	0.029510752	0.218396583	0.259878191	0.073305973	0.208646005	0.100613674	0.01097792	0.184016934	0.030743559	0.047302097	0.036727938	0.068682114	0.114922119	0.466425294	0.178941283
Stam	0.141669856	0.046232726	0.13602661	0.03885439	0.121425001	0.115315156	0.150391892	0.055997575	0.040907852	0.168638464	0.107430362	0.076278096	0.153672675	0.089102182	0.088672634	0.210158004	0.056313782	0.028676514	0.065646961	0.030343174	0.184836435	0.145858667	0.125303539
Tmem236	0	0.001992741	0	0.00206127	0	0.001797742	0	0	0	0	0	0	0	0.008052533	0	0.001923603	0	0	0	0	0	0	0
Mrc1	0.031536712	0.075033496	0.028385764	0.033987588	0.05348307	1.876034182	0.023133124	0.030297976	0.076322516	0.043348558	0.036945096	0.739734594	0.044266111	0.088365712	0.020227207	0.065920746	0.100197488	0.039784551	0.103412576	0.064232348	0.274309478	0.014620293	0.028834812
Slc39a12	0	0	0.000674945	0	0	0.050210856	0	0	0	0.001650042	0.001039847	0.014435347	0	0	0	0	0	0	0	0	0	0	0
Cacnb2	0.012310556	0.003375327	0.014964418	0.00151654	0.160967336	0.00124425	0.030175494	0.005183736	0.002175751	0.084209581	0.122091684	0.010572214	0.045305083	0.001237181	0	0.019518008	0.006375275	0	0	0.002707505	0.224248574	0.008758157	0.062324223
Gm10848	0	0	0	0	0.010965202	0	0	0	0	0.005883131	0.011015349	0.002733325	0.000910467	0	0	0.006726658	0	0	0	0	0	0	0.000856062
Gm13269	0.001692945	0.00137099	0.002608352	0	0.017254606	0	0.00226152	0	0	0.002844902	0.003591524	0.002438526	0.002325444	0	0	0.003253871	0	0	0	0	0	0	0.001279951
Nsun6	0.186969533	0.037374227	0.250775558	0.060343766	0.062686518	0.056673674	0.274907906	0.103088786	0.054983685	0.138468438	0.07447172	0.06698145	0.077639956	0.163235507	0.062604572	0.120219634	0.064848944	0.087890062	0.151479908	0.042459882	0.080194417	0.045700452	0.167398051
Arl5b	0.458123002	0.416004391	0.288107335	0.195602592	0.733010228	0.306277076	0.493860213	0.28647516	0.708475374	0.493909842	0.930032573	0.409559839	0.534297359	0.420010442	0.363180483	0.453036166	0.424577079	0.21839988	0.652934836	0.101614176	0.71476161	0.253176761	0.634447545
Malrd1	0	0	0	0	0	0	0	0	0	0	0	0	0	0	0	0	0	0	0	0	0	0	0
Plxdc2	0.14713377	0.074978903	0.101561371	0.072180889	1.959664961	0.152978624	0.095030208	0.083182824	0.109637227	0.649762787	1.563545602	0.369117797	0.517805057	0.20485065	0.091596896	0.551688547	0.043532798	0.05610675	0.242750588	0.117955591	0.684476264	0.177478232	1.290225005
Gm13322	0	0	0	0	0	0	0	0	0	0	0	0	0	0	0	0	0	0	0	0	0	0	0
Nebl	0.084776618	0.039675075	0.060490893	0.108803148	1.399383719	0.053935047	0.083969359	0.053785647	0.035268254	0.405572619	0.783594736	0.095297774	0.506143935	0.089106619	0.02036024	1.170994492	0.031119696	0.096974087	0.379254103	0.149982875	0.138386613	0.842586021	0.982995017
Gm13324	0	0	0	0	0	0	0	0	0	0	0	0	0	0	0	0	0	0	0	0	0	0	0
H2afb1	0	0	0	0	0	0	0	0	0	0	0	0	0	0	0	0	0	0	0	0	0	0	0
A930004D18Rik	0.024546934	0.001554081	0.030848213	0.002677062	0.018352887	0.002366198	0.024393511	0.002059169	0.001257077	0.037263008	0.015317912	0	0.003020128	0.031858013	0	0.021099166	0	0	0	0.003707206	0	0.014240885	0.026650285
Gm13330	0	0	0	0	0	0	0	0	0	0	0	0	0	0	0	0	0	0	0	0	0	0	0
Skida1	0.001964569	0	0.009028941	0	0.007269789	0.000728531	0.013557167	0	0	0.010081506	0.001574138	0	0.009828626	0.01560213	0	0.044679237	0	0	0	0.003029703	0	0.027564502	0.005083158
Mllt10	0.440779025	0.2108466	0.364703397	0.240895161	0.387744399	0.247857067	0.371903015	0.311092682	0.15600833	0.437859783	0.258022658	0.181783674	0.291609176	0.425152609	0.270503614	0.369076365	0.194088972	0.3451616	0.13720033	0.11031056	0.306962519	0.531285849	0.359494556
Dnajc1	0.359398593	0.176050553	0.350402516	0.282154257	0.616029443	0.321296688	0.445846037	0.210851448	0.056968036	0.384065571	0.51587444	0.227895668	0.336795563	0.313286508	0.155891305	0.40108387	0.104145225	0.507981533	0.320135444	0.088803738	0.395576092	0.520244118	0.451931836
Commd3	0.60555498	0.336951685	0.686863925	0.296825914	0.620648802	0.636295444	0.839023518	0.323715099	0.163452584	0.555912919	0.469808454	0.383059265	0.424223968	0.507315007	0.310463758	0.651395377	0.376879634	0.239507525	0.210220269	0.383772147	0.480062969	0.521710451	0.597614117
Bmi1	0.346509737	0.077869311	0.297799644	0.10365409	0.174236692	0.240310046	0.363465795	0.199211768	0.090018212	0.33004724	0.183845499	0.146610542	0.246066858	0.271670176	0.149575475	0.245247794	0.064020046	0.114887371	0.059013239	0.086788678	0.156169884	0.25806971	0.315382737
Spag6	0.000691917	0	0.000978183	0	0.005204073	0.001862301	0.002280537	0.004076763	0	0	0.001863667	0	0	0	0	0.007715265	0	0	0	0	0	0	0.012935014
Carlr	0	0	0	0	0	0	0	0	0	0	0	0.007747793	0	0	0	0	0	0	0	0	0	0	0
Pip4k2a	0.17833774	0.566543051	0.106896324	0.247366538	0.07144066	0.435473358	0.096322014	0.241140701	0.277702432	0.205993716	0.091739266	0.516292125	0.102263842	0.092954651	0.795211824	0.108174571	0.386665382	0.260101685	0.137287935	0.081141807	0.151564995	0.094770889	0.117920251
4930426L09Rik	0.004982046	0.004069477	0.007387577	0.003551403	0	0.001676617	0.002194423	0	0.003684049	0.006993296	0.001244038	0.009606343	0	0	0.023741798	0.001317905	0.004837752	0	0	0	0	0	0.00197591
Armc3	0.045893345	0.146495717	0.048732252	0.056799185	0.023372622	0.076069346	0.004550239	0.067718645	0.222491775	0.038514956	0.00821973	0.027795266	0.00960774	0.09860416	0.157617481	0.016421991	0.034242501	0.061913514	0.015921478	0.018753662	0.030751785	0.25049257	0.028086778
4930447M23Rik	0	0	0	0	0.006017575	0.001507854	0	0	0	0	0	0	0	0	0	0	0	0	0	0	0	0	0
Msrb2	0.166927286	0.030229338	0.179087405	0.050766079	0.185023114	0.088669156	0.171733567	0.039931628	0.037452817	0.156137101	0.137087881	0.048015667	0.196176328	0.146712817	0.022905488	0.255730124	0.011851462	0.080131696	0.04979202	0.108049114	0.119143147	0.504885875	0.159259104
Gm13344	0	0	0	0	0	0	0	0	0	0	0	0	0	0	0	0	0	0	0	0	0	0	0
Ptf1aos	0	0	0	0	0	0	0	0	0	0	0	0	0	0	0	0	0	0	0	0	0	0	0
Ptf1a	0	0	0	0	0	0	0	0	0	0	0	0	0	0	0	0	0	0	0	0	0	0	0
4921504E06Rik	0	0	0	0	0	0	0	0	0	0	0	0	0	0	0	0	0	0	0	0	0	0.002708521	0
Gm13348	0.000917452	0	0	0	0.003110635	0	0	0	0	0	0	0	0	0	0	0	0	0	0	0	0	0	0
Otud1	0.220067388	0.065827118	0.22146298	0.224472817	0.346652749	0.045455169	0.192876217	0.221565082	0.07738739	0.384200896	0.164792876	0.105356524	0.16418839	0.148522732	0.065712853	0.423204036	0.106594331	0.180401928	0.094799108	0.075355235	0.506227612	0.187592231	0.212457912
Gm13346	0	0	0	0	0	0	0	0	0	0	0	0	0	0	0	0.001489882	0	0	0	0	0	0	0
Etl4	0.461373518	0.034067343	0.434134015	0.016711799	0.063879415	0.033701854	0.256855576	0.068168949	0.044146788	0.347294613	0.057353568	0.053822216	0.265538075	0.286252841	0.040420989	0.35396634	0.027395963	0.075887606	0.041464584	0.051145068	0.117422823	0.343714937	0.319196753
Gm17171	0	0	0	0	0	0	0	0	0	0	0	0	0	0	0	0	0	0	0	0	0	0	0
Gm13335	0	0	0	0	0	0	0	0	0	0	0	0	0	0	0	0	0	0	0	0	0	0	0
Gm13362	0	0	0	0	0	0	0	0	0	0	0	0	0	0	0	0	0.006739846	0	0	0	0	0	0.001096632
Arhgap21	0.151473862	0.044446546	0.110385213	0.027083162	0.360103288	0.088766302	0.170625122	0.02998706	0.033301396	0.233187844	0.259834461	0.089768064	0.243703045	0.111261644	0.05822889	0.277813572	0.018657596	0.100017134	0.066556641	0.05892541	0.125505976	0.177665389	0.351936076
Gm13375	0	0	0	0	0.012078034	0.001014498	0.003250522	0	0	0.005399239	0	0	0.003633586	0.004875894	0	0.005125672	0	0	0	0.011449738	0	0	0.004933409
Gm13376	0	0	0	0	0	0	0	0	0	0	0	0	0	0	0	0	0	0	0	0	0	0	0
Enkur	0.009884959	0.011563791	0.01270566	0.007001033	0	0.014174727	0.012024337	0.012541498	0	0.005758377	0.016940333	0.020705513	0.011773839	0.00914835	0	0.013718267	0	0.009948549	0	0.002624709	0.032785737	0.918397611	0.002296931
Thnsl1	0.026795585	0.004042567	0.030864954	0.01308325	0.019131351	0.023178413	0.030963116	0.00863207	0.002568697	0.008426134	0.008325023	0.014102194	0.043320896	0.006552877	0	0.084594424	0.009343863	0	0	0.030893445	0.033124166	0.184307816	0.035776656
Gm13327	0	0	0	0	0	0	0	0	0	0	0	0	0	0	0	0	0	0	0	0	0	0	0
Gpr158	0	0	0	0	0	0	0	0	0	0	0	0	0	0	0	0.002770066	0	0	0	0	0	0	0
Myo3a	0	0	0	0	0	0	0	0	0	0	0	0	0	0	0	0	0	0	0	0	0	0	0
Gad2	0	0.002262825	0	0	0	0	0.002026881	0	0	0.001764741	0	0	0.004850296	0	0	0	0	0	0	0	0	0	0.002697688
1700092C17Rik	0	0	0	0	0	0	0	0	0	0	0	0	0	0	0	0	0	0	0	0	0	0	0
Apbb1ip	0.042719104	0.708520841	0.052548707	0.520664963	0.095824343	1.031428016	0.038645268	0.500341117	0.716935377	0.054460059	0.180387579	0.542635627	0.042790503	0.021522858	0.999999078	0.056059331	0.393831903	0.641574772	0.485317174	0.057095731	0	0.043649586	0.048183066
Pdss1	0.040216416	0.029124676	0.030428209	0.022902026	0.025781875	0.032195863	0.047923088	0.00528959	0.005746338	0.030299773	0.025387857	0.025813293	0.021150988	0.020553797	0.015099508	0.029986569	0.011908681	0.027188877	0.00335385	0	0.054543326	0.009695457	0.019126489
Abi1	0.6498341	0.616551821	0.632344812	0.399687032	0.389328542	0.75489654	0.850843051	0.485882071	0.575463495	0.660046215	0.542641813	0.596828964	0.484684907	0.595448466	0.702193888	0.590731214	0.701683591	0.614814379	0.478737425	0.167424096	0.318015502	0.405410348	0.577179431
Acbd5	0.316357502	0.152365306	0.429050249	0.168268278	0.201062284	0.357720493	0.510785766	0.148855595	0.127707434	0.359895431	0.240604543	0.168415258	0.271696765	0.243150834	0.233663617	0.410641604	0.084960907	0.132832748	0.165127671	0.09178472	0.211997045	0.29465063	0.322425199
Mastl	0.024896745	0.021670944	0.026022154	0.08508405	0.028379291	0.032402562	0.062732897	0.109057481	0.011204797	0.016270822	0.020834286	0.021716614	0.021383635	0.005810172	0.062780634	0.032425686	0.012772642	0.174308452	0.015379808	0.002624709	0.020737306	0	0.027790005
Yme1l1	0.443573921	0.262540451	0.42751076	0.272480831	0.509671969	0.363313111	0.400260621	0.385113473	0.272485435	0.477141915	0.464995739	0.277491217	0.33039791	0.454352271	0.330311935	0.384279736	0.400382577	0.400555249	0.307290584	0.133011023	0.267153521	0.453125358	0.490563542
4931423N10Rik	0	0	0	0	0	0.000771557	0	0	0	0	0.004972532	0	0	0	0	0	0	0	0	0	0	0	0.00395378
Nxph2	0	0	0	0	0	0	0	0	0	0	0	0	0	0	0	0	0	0	0	0	0	0	0
Spopl	0.177998798	0.09065554	0.160425476	0.145336083	0.141178222	0.143870183	0.173558921	0.129316096	0.029309907	0.14826966	0.102295679	0.100954896	0.167923979	0.195735391	0.055039074	0.202959508	0.066842275	0.161464747	0.2068488	0.07723464	0.234831774	0.18194888	0.142609642
Hnmt	0.001799214	0.021155102	0.006415824	0.005379986	0.117607407	0.012162909	0.003452134	0	0.126386561	0.013263702	0.060673021	0.042833465	0.176810515	0.002570434	0.038397388	0.012303795	0	0.032287316	0.019886471	0.142921847	0	0.038101283	0.048522389
Tbpl2	0	0	0	0	0	0	0	0	0	0	0	0	0	0	0	0	0	0	0	0	0	0	0
Il1f8	0	0	0	0	0	0	0	0	0	0	0	0	0	0	0	0	0	0	0	0	0	0	0
Il1f9	0.014931617	0.047489451	0.025701658	0.018707232	0.010483193	0.032159526	0.018117638	0.019223977	1.732640249	0.017502039	0.026733336	0.012835995	0.019335954	0.028007105	0.152105939	0.029726807	0.084251002	0.036569182	0.051759034	0.074591756	0.018757963	0.02329663	0.013429018
Il1f6	0	0.001452392	0.002344963	0	0	0	0	0	0	0	0	0	0	0	0	0	0	0	0	0	0	0	0
Il1f5	0	0	0	0	0	0	0	0	0	0	0	0	0	0	0	0	0	0	0	0	0	0	0
Il1f10	0	0	0	0	0	0	0	0	0	0	0	0	0	0	0	0	0	0	0	0	0	0	0
Gm13411	0	0	0	0	0	0.001428433	0	0	0	0	0	0	0	0	0	0	0	0	0	0	0	0	0
Il1rn	0.282839541	1.519447301	0.343424293	0.585971575	0.406606259	1.66764521	0.25771937	0.430366505	3.868063641	0.508522108	0.315312062	1.488551386	0.277263209	0.394738243	1.428778645	0.274902813	3.412846464	0.380549992	0.843053312	0.540060391	0.492578842	0.42128772	0.358036771
Psd4	0.012328302	0.107996782	0.020314719	0.173507341	0.0143114	0.19021812	0.009982082	0.140642702	0.192370482	0.019740197	0.013686998	0.108280832	0.026578017	0.017982522	0.169178356	0.04350517	0.327718659	0.247191286	0.262880169	0.034320243	0	0.090098498	0.033606728
Pax8	0	0	0	0	0	0	0	0	0	0	0	0.005517392	0	0	0	0	0	0	0	0	0	0	0
Gm13417	0	0	0	0	0	0	0	0	0	0	0	0	0	0	0	0	0	0	0	0	0	0	0
Cacna1b	0	0	0	0	0	0.001093008	0.001764211	0	0	0	0	0.006736856	0.01165602	0	0	0	0	0	0	0	0.025477008	0	0
Ehmt1	0.24127131	0.126864382	0.245624961	0.112643349	0.196001872	0.176320558	0.224627682	0.143427031	0.038112109	0.283955008	0.158260172	0.142509074	0.246144522	0.274117997	0.136458491	0.276675693	0.075439719	0.147469839	0.038365015	0.069223971	0.126951665	0.307946575	0.257210127
Arrdc1	0.186774047	0.253062754	0.202674581	0.220680912	0.088569229	0.27625901	0.220908498	0.241561299	0.161163131	0.133451462	0.139530516	0.284246566	0.353739124	0.235920727	0.256529916	0.653481059	0.254882309	0.331189663	0.209201801	0.135237234	0.043113647	0.491837181	0.121205247
Zmynd19	0.074392338	0.02241574	0.052815177	0.083655271	0.08081349	0.074847866	0.078738762	0.108330561	0.016474582	0.089979541	0.095782174	0.065339114	0.050476178	0.051878465	0.051916385	0.053220175	0.014408909	0.038149689	0.167552361	0.01957879	0.088441299	0.123163492	0.076045729
Dph7	0.056871778	0.011771279	0.094304156	0.065611863	0.062361866	0.031820469	0.08423672	0.041191207	0.007741066	0.063098892	0.058480189	0.027973962	0.04531959	0.054856585	0.021177891	0.046450331	0	0.069671194	0.035320912	0.037219979	0	0.07511379	0.059057364
Mrpl41	0.320437458	0.199702063	0.39346491	0.294329026	0.328683331	0.327580704	0.47505346	0.297249958	0.140789032	0.348955669	0.274861489	0.317183405	0.249764221	0.270384125	0.157059019	0.395379064	0.147960864	0.469473345	0.296306322	0.204944718	0.185611207	0.49784913	0.36536249
Pnpla7	0.030571042	0.115565906	0.038842467	0.193049582	0.085297828	0.541050831	0.054336746	0.17824285	0.330256611	0.053092673	0.059003628	0.121730538	0.022701263	0.014104422	0.194271644	0.027238966	0.07549006	0.073969265	0.133120789	0.037634628	0.009545427	0.024297212	0.065883208
Nsmf	0.18884181	0.06488811	0.201205602	0.064178435	0.199784468	0.067129423	0.188720976	0.07789818	0.021756968	0.251629872	0.187288183	0.073525849	0.114574548	0.185231171	0.058564945	0.154719298	0.033141872	0.195916507	0.10094936	0.061772794	0.288219584	0.098850115	0.188821832
Entpd8	0	0	0	0	0	0	0	0	0	0.000731567	0	0	0	0	0	0	0	0	0	0.028284834	0	0	0
Noxa1	0	0	0.002795151	0.001710958	0	0	0.001007308	0	0	0.003445683	0	0.003753392	0.019783119	0	0	0	0	0	0	0.0819681	0	0.018649332	0.001872473
Gm13387	0.023722314	0	0.035005099	0.001937009	0.009643864	0.003445589	0.032552393	0.007137777	0	0.011102798	0.003303969	0.001104652	0.006707432	0.017263095	0	0.002776355	0	0.047115078	0	0	0	0	0.018550981
Nrarp	0.462450188	0.101376801	0.653603588	0.108324025	0.090759397	0.044312782	0.288693116	0.10462469	0.066396701	0.917942176	0.060730567	0.073031507	0.258726621	0.47080314	0.470482013	0.307951336	0.02752724	0.631414682	0.096612414	0.131405826	0.211976688	0.167337717	0.234413927
Gm38287	0.007005482	0	0.005396063	0.002547045	0.00610129	0.001962358	0.008025055	0.00090167	0.002151388	0.004043442	0.005747979	0	0.008178868	0.012871387	0	0.013658019	0	0	0	0.004841799	0.033571013	0.003312477	0.001824965
Tor4a	0.08218123	0.018228068	0.125185526	0.038144565	0.029717985	0.06781236	0.099589995	0.071685633	0.029726862	0.097983037	0.036528446	0.0321773	0.070826762	0.098833364	0.055429191	0.080484439	0.022806521	0.112008261	0.009815644	0.002270796	0.041899719	0.088575937	0.087248264
Nelfb	0.361891737	0.176352619	0.50854282	0.359990039	0.387629552	0.242251773	0.453493011	0.459500122	0.14808213	0.436507736	0.248480184	0.225974097	0.271562924	0.417181787	0.163761194	0.433791151	0.099611601	0.520847167	0.369167742	0.070952442	0.279736011	0.583597773	0.359286152
4933433C11Rik	0	0	0	0	0	0	0.001984993	0	0	0.000465251	0.003504133	0	0	0.003327259	0	0	0	0	0	0	0.0338412	0	0
Fam166a	0.000804018	0	0	0	0.00479758	0.002552908	0	0	0	0.001476999	0	0	0	0	0.010497869	0	0	0	0	0	0	0	0.001053405
Tubb4b	1.134398903	0.311949209	1.103472859	0.599036311	1.125762864	0.671615955	1.115647238	0.632999611	0.542560455	1.008590244	1.01303939	0.493966053	1.05030214	1.198865294	0.430076643	1.204611293	0.36555679	0.892129361	0.603335239	0.561172923	1.185290687	2.676513984	0.935238268
Slc34a3	0	0	0	0	0	0	0	0	0	0	0	0	0	0	0	0	0	0	0	0	0	0	0
Rnf224	0	0	0	0	0	0	0	0	0	0	0	0	0	0	0	0	0	0	0	0	0	0	0
Cysrt1	0	0	0	0	0	0	0	0	0	0	0	0.002931831	0.002759688	0	0	0	0	0	0	0.00504071	0	0.031920184	0
Rnf208	0.005982788	0.000837382	0	0.001871832	0	0	0	0	0	0.002302316	0.005304885	0	0.02528415	0.001155581	0	0.006720757	0	0	0	0.089870836	0.025477008	0.184243673	0
Ndor1	0.050771269	0.024047032	0.079907612	0.08129726	0.030916126	0.05070305	0.055180479	0.05140562	0.006961565	0.058650542	0.039099468	0.052488278	0.047981544	0.059533775	0.023548748	0.048476729	0.020031599	0.077337464	0.107341639	0.062490599	0.021859941	0.173182503	0.040369833
Tmem203	0.220021277	0.190482319	0.261349193	0.132196645	0.24818313	0.223174798	0.23782215	0.195358871	0.107684692	0.247897212	0.199836606	0.158057121	0.15436877	0.192690405	0.18464784	0.264791701	0.074794218	0.217760311	0.139286832	0.103286693	0.146285242	0.228503092	0.249497509
Tprn	0.029484975	0.019770387	0.039951956	0.049164612	0.007977852	0.083163947	0.032238573	0.03644614	0.029597321	0.039866743	0.009316354	0.022328232	0.024370026	0.045132932	0.081087289	0.025398069	0.006904784	0.022452209	0.10004231	0.023379587	0	0.053924839	0.037356265
Ssna1	0.492976175	0.384224144	0.639536369	0.356678653	0.490175417	0.569296418	0.656930152	0.420046753	0.212055515	0.547698118	0.358085487	0.373157517	0.381152964	0.561789492	0.445310675	0.512401334	0.207747985	0.668507664	0.395782347	0.283891926	0.414675486	0.626174104	0.449399083
Anapc2	0.303655213	0.116652617	0.397777054	0.148720807	0.317173904	0.243599305	0.340002634	0.17716832	0.074974952	0.38743115	0.263839017	0.183427137	0.252106957	0.31899622	0.124134593	0.381240561	0.123282298	0.252973624	0.210555919	0.137572952	0.219378458	0.344926714	0.319721665
Tmem210	0	0	0	0	0	0	0.004918813	0	0	0	0	0	0	0	0	0	0	0	0	0.022180302	0	0	0
Lrrc26	0.001872675	0.001073126	0	0.008841344	0.006457118	0.002850337	0	0.004739098	0.006762041	0.001800876	0	0	0.005943783	0	0	0	0	0	0	0.311268457	0	0.152868517	0.002917875
Grin1	0.000289589	0	0	0.00174022	0	0	0	0	0	0	0	0	0.001111354	0	0	0	0	0	0	0.027983246	0	0	0.001591067
Grin1os	0.001632613	0	0	0	0	0	0.001481664	0	0	0	0	0	0	0.003111508	0	0.002582068	0	0	0	0.027983246	0	0	0
AA543186	0.005483509	0	0.001444285	0	0	0.001890546	0.002446621	0	0	0.00489489	0.004716287	0	0.002762995	0	0	0.016282231	0	0	0	0.022976418	0	0.035428173	0.002417988
Man1b1	0.292545624	0.127929596	0.333049355	0.142106951	0.224968148	0.195031872	0.359631468	0.223043344	0.435243767	0.323482723	0.278976008	0.273999748	0.259961782	0.29648399	0.215551102	0.406672479	0.150023855	0.161626005	0.300833957	0.078401896	0.320524932	0.207873527	0.295094781
Dpp7	0.10640352	0.063740041	0.143323572	0.02279358	0.182745073	0.311891039	0.185140387	0.069693253	0.047200593	0.11066888	0.18386158	0.078670413	0.055491522	0.125056162	0.08402487	0.061208636	0.104528367	0.055929249	0.017351545	0.059823049	0.181919254	0.014282272	0.14011419
Uap1l1	0.130230369	0.132609622	0.174866222	0.081372849	0.186735171	0.33285092	0.262349739	0.097659457	0.084607227	0.184500368	0.291923755	0.274689919	0.237044677	0.203058102	0.092399123	0.466439654	0.279548475	0.186434326	0.065326032	0.113794836	0.094900609	0.178480413	0.152295919
Sapcd2	0.00222032	0	0.00410409	0.003472685	0	0.008150035	0.000840964	0.004070689	0	0.000973123	0	0.008935599	0.004392646	0	0	0.001755967	0	0.01972186	0	0.013920992	0	0.002708521	0
Entpd2	0.010008456	0.004507677	0.006465427	0.003957768	0.00560669	0.004087185	0.011828987	0.005484244	0.002159731	0.053859323	0.664414435	0.006916861	0.029099707	0.010201791	0.002447805	0.046879815	0	0.01435544	0.021482826	0.021017568	0.210282838	0.03371999	0.00488618
Npdc1	1.000927791	0.127404102	1.143689258	0.133299611	0.652566935	0.178040505	1.272943539	0.164686809	0.20018162	0.972483718	1.016658052	0.181754432	0.705373072	1.100131151	0.209499867	1.004358997	0.034977371	0.180176273	0.266162521	0.43174375	1.057104815	0.63111544	0.862552427
Fut7	0.002167514	0.010354733	0.00204831	0.009429638	0.002367441	0.065700976	0.000794447	0.006160196	0.006519281	0.002326115	0	0.0033519	0.002305624	0	0.024274936	0.001474348	0.00324577	0	0.01024973	0.004317938	0	0	0.000792795
Abca2	0.034522759	0.050638792	0.025520691	0.091375154	0.063566866	0.129407716	0.032325383	0.012043221	0.038211852	0.050582349	0.124830035	0.062560526	0.129825947	0.027273069	0.058023596	0.177996827	0.016864299	0.234251938	0.251182476	0.027729908	0.021528059	0.242498785	0.052679198
BC029214	0.264929775	0.137211394	0.336354076	0.236708423	0.361499562	0.151959889	0.436623922	0.279551826	0.182000622	0.293000869	0.375736209	0.216929884	0.336972424	0.393106798	0.165626439	0.244561866	0.076447183	0.421737746	0.243382724	0.402926395	0.270423941	0.578669185	0.256729399
Clic3	0.244710177	0.108005311	0.184542327	0.117843802	0.253651596	0.142389294	0.24205368	0.126541438	0.11386453	0.340709875	0.338712325	0.122546078	1.142855597	0.257097455	0.108566654	2.462430734	0.07119899	0.126748173	0.166020952	1.159782571	0.108967068	1.059222814	0.332397587
Ptgds	0.004279821	0	0	0	0	0.003365728	0.004837045	0	0	0.001424306	0.007384003	0	0.006952686	0.003080405	0	0.012302047	0	0	0	0	0	0	0.011186041
Lcn12	0	0	0	0	0	0	0	0	0	0	0	0	0	0	0	0	0	0	0	0	0	0	0
C8g	0.008762704	0.005661952	0.016473014	0.01410448	0.008867886	0.009699054	0.008050353	0	0	0.006781571	0.002913134	0	0.005888948	0.007234414	0.006611673	0.001701368	0	0	0.022002701	0.008834883	0.007878548	0.021595001	0.002945298
Fbxw5	0.23743343	0.147912988	0.269031969	0.115118291	0.244110759	0.192025661	0.290229128	0.178656932	0.066453967	0.303486782	0.217394481	0.149549278	0.21088809	0.255313437	0.134411058	0.284729693	0.116273625	0.186207886	0.217870978	0.067861611	0.239927247	0.325518108	0.246772533
Traf2	0.143260854	0.102141035	0.177345966	0.14385344	0.150408853	0.093694968	0.178342374	0.179399198	0.075424958	0.150074469	0.133131387	0.141275416	0.122310954	0.150140355	0.099339876	0.122758573	0.252765793	0.099190731	0.145659466	0.035680384	0.166305677	0.185982509	0.151180451
Edf1	1.362205771	1.313151237	1.487833647	1.112483839	1.32734986	1.405249697	1.460065093	1.18731366	0.87570105	1.414368022	1.364244763	1.274425825	1.340368705	1.428429716	1.21517288	1.667924974	1.290250952	1.423991809	1.298226722	1.093430654	1.186721398	1.227940923	1.450605657
Mamdc4	0	0.001752811	0.002531198	0.001612467	0.002177885	0.001015787	0	0	0	0.007304854	0.018410507	0	0.004641778	0.007718934	0	0	0	0	0.00335385	0	0	0.006093456	0.003626122
Phpt1	0.451823894	0.20549206	0.542410313	0.334909838	0.76635975	0.246573912	0.401866345	0.358151746	0.077089735	0.581539165	0.740451622	0.285992501	0.587389584	0.429378892	0.093144899	0.572659869	0.10531662	0.174677097	0.528002116	0.377998911	0.525196532	0.646022214	0.659671709
Gm996	0	0	0.003717044	0	0	0	0	0	0	0	0	0	0.00151748	0	0	0	0	0	0	0	0	0	0.004857682
Gm26702	0	0	0.000840931	0	0	0	0	0	0	0	0	0	0	0	0	0	0	0	0	0	0	0	0
Rabl6	0.296928593	0.211074104	0.283848942	0.157314227	0.265717266	0.249820059	0.243090537	0.163982624	0.082940128	0.332918136	0.256261583	0.227092783	0.328367057	0.311881982	0.182316439	0.295419375	0.075070015	0.241666601	0.17508102	0.102685043	0.183426466	0.296833254	0.316726404
Fcnaos	0	0	0	0	0	0	0	0	0	0	0	0	0	0	0	0	0	0	0	0	0	0	0
Ccdc183	0	0	0	0	0	0	0	0	0	0	0	0	0	0	0	0.002754302	0	0	0	0	0	0	0
Tmem141	0.074117603	0.180859583	0.114044844	0.022356257	0.077586847	0.27637249	0.053599345	0.036050717	0.061084043	0.092787184	0.094646166	0.217240568	0.191881256	0.124560905	0.125260981	0.209432928	0.039083025	0.067529886	0.012869437	0.146680991	0.117027934	0.119827102	0.091465024
Fcna	0	0.000994202	0.000953694	0	0	0.002717276	0.006357677	0	0	0	0	0.04852949	0	0	0.012611828	0	0.011213822	0	0	0	0	0	0
Lcn8	0	0	0	0	0	0	0	0	0	0	0	0	0	0	0	0	0	0	0	0	0	0	0
Lcn5	0	0	0	0	0	0	0	0	0	0	0	0	0	0	0	0	0	0	0	0	0	0	0
Lcn6	0	0	0	0	0	0	0	0	0	0	0	0	0	0	0	0	0	0	0	0	0	0	0
Lcn10	0	0	0	0	0	0	0	0	0	0	0	0	0	0	0	0	0	0	0	0	0	0	0
Obp2a	0	0	0	0	0	0	0	0	0	0	0	0	0	0	0	0	0	0	0	0	0	0	0
A230005M16Rik	0.002274221	0.000780944	0.001536697	0.002163735	0.016320775	0.002005517	0.000517988	0.013321176	0	0.001368779	0	0.006410628	0.002638168	0	0	0	0	0	0.00428935	0.003286929	0	0	0.002697688
Bmyc	0.373109247	0.177803628	0.466542002	0.171763192	0.494805153	0.090493399	0.25885747	0.397529635	0.097517943	0.500330453	0.393049648	0.463194311	0.238102826	0.451983562	0.157851486	0.319869337	0.098821037	0.044816615	0.341547337	0.125715996	0.369996498	0.254408755	0.433897566
Obp2b	0	0	0	0	0	0	0	0	0	0	0	0	0	0	0	0	0	0	0	0	0	0	0
Lcn3	0	0	0	0	0	0	0	0	0	0	0	0	0	0	0	0	0	0	0	0	0	0	0
Lcn11	0	0	0	0	0	0	0	0	0	0	0.00532688	0	0	0	0	0	0	0	0	0	0	0	0
Gm13539	0	0	0	0	0	0	0	0	0	0	0	0	0	0	0	0	0	0	0	0	0	0	0
Glt6d1	0	0	0	0	0	0	0	0	0	0	0	0	0	0	0	0	0	0	0	0	0	0	0
Lcn9	0	0	0	0	0	0	0	0	0	0	0	0	0	0	0	0	0	0	0	0	0	0	0
Sohlh1	0.001286658	0	0	0	0	0	0	0	0	0.004460838	0	0	0	0	0	0	0	0	0	0	0	0	0.00158987
Kcnt1	0	0.001021988	0	0	0	0	0	0	0	0	0	0	0	0	0	0	0	0	0	0	0	0	0
Camsap1	0.078300759	0.053034922	0.062132194	0.08197287	0.125840609	0.094822853	0.077850332	0.076660356	0.03599513	0.16273024	0.085625871	0.056006706	0.109408608	0.087450443	0.057775016	0.154498221	0.068091423	0.040690633	0.113271346	0.010488236	0.157513537	0.134555671	0.152348254
Ubac1	0.197022786	0.075391898	0.265799573	0.151548502	0.151442491	0.142266396	0.247649674	0.17308019	0.039116603	0.212148641	0.145631794	0.161232611	0.104515014	0.133365602	0.067373186	0.219721379	0.034385793	0.178432633	0.10046411	0.074110271	0.156389444	0.296080232	0.184245798
Nacc2	0.16322134	0.046850653	0.153412669	0.054761113	0.104835121	0.0544239	0.079164133	0.059047291	0.020413098	0.188897915	0.196062749	0.11319985	0.159645546	0.198622761	0.031572482	0.257382719	0.013412742	0.030841711	0	0.032683305	0.188226557	0.125841444	0.151771412
Gm13554	0.000327433	0	0	0.003254497	0.004657653	0	0	0	0	0	0	0	0	0.001237181	0	0	0.00504984	0	0	0	0	0	0
C330006A16Rik	0.279243548	0.169982173	0.345936218	0.104386999	0.246100593	0.171971586	0.354686657	0.128338729	0.066965642	0.400857677	0.282917058	0.151319324	0.28283025	0.322805764	0.14693998	0.358667888	0.035750921	0.113099245	0.166901121	0.170158637	0.269605665	0.417606522	0.328862375
1810012K08Rik	0	0.001198557	0	0	0	0.001058934	0.001428272	0	0	0	0	0	0	0	0	0	0	0	0	0	0	0	0
Gm13553	0	0	0	0	0	0	0	0	0	0	0	0	0	0	0	0	0	0	0	0	0	0	0
Lhx3	0	0	0	0	0	0	0	0	0	0	0	0	0	0	0	0	0	0	0	0	0	0	0
Gm27196	0	0.001639089	0	0	0	0	0	0	0	0	0	0	0	0	0	0	0	0	0	0	0	0	0
Qsox2	0.140299688	0.01332858	0.192097951	0.024364912	0.125797393	0.102782034	0.173170931	0.061527239	0.017685544	0.176276763	0.098336339	0.028684548	0.125006932	0.12188134	0.03705781	0.106477784	0.032585652	0	0.027884772	0.042407055	0.088414072	0.28466481	0.127994757
C030048H21Rik	0	0	0	0	0	0	0	0	0	0	0	0	0	0	0	0	0	0	0	0	0	0.007058492	0
Ccdc187	0.001515711	0	0	0	0	0	0	0	0	0	0	0	0	0.002754739	0	0	0	0	0	0	0	0.043999283	0
Gpsm1	0.138934619	0.026431099	0.120300743	0.04466349	0.353964972	0.054907789	0.101027475	0.069525725	0.036958132	0.311619609	0.239430975	0.087860094	0.107295839	0.164895563	0.040692113	0.107739215	0.004285868	0.107037396	0	0.020531684	0.076373889	0.010493116	0.251830197
Dnlz	0.319768079	0.157715855	0.345559872	0.213883088	0.461987414	0.304847047	0.398326492	0.281776532	0.167203564	0.444742641	0.455706166	0.192572411	0.342440634	0.439482366	0.170849792	0.401818226	0.113128909	0.216120862	0.210257213	0.222461443	0.419958508	0.344212881	0.483125317
Card9	0.003469874	0.087945987	0.005381882	0.010129318	0.006667689	0.127968433	0.002564694	0.014626661	0.032984279	0.245399102	0.014781457	0.041769471	0.022566556	0.008070189	0.080223691	0.055723968	0.063291516	0	0.016933112	0.013749399	0	0	0.022791629
Snapc4	0.021322418	0.021870804	0.029464652	0.032490677	0.022922584	0.04383012	0.041038546	0.041772237	0.001585102	0.035334264	0.028970753	0.035490519	0.030143087	0.017190047	0.00602557	0.01956998	0.004500267	0.017607453	0.006047533	0.0232497	0	0.111660728	0.036440922
Gm13563	0.007184189	0.00126712	0	0.002008581	0.003470929	0	0	0.00634375	0	0	0	0	0	0	0	0	0	0	0	0	0	0	0
Sdccag3	0.453481966	0.342324312	0.456805193	0.289504611	0.373765246	0.420217299	0.556446699	0.341496031	0.158800267	0.500810011	0.348475058	0.262494947	0.352685823	0.410264299	0.38074454	0.444640459	0.253632038	0.324712453	0.324973553	0.117372309	0.341484955	0.475250759	0.416185373
Pmpca	0.158294726	0.106113189	0.242172459	0.113255608	0.153253898	0.221742252	0.228314109	0.175766201	0.05650747	0.144456197	0.150294511	0.138761171	0.169430433	0.206239061	0.095037617	0.157824296	0.141185218	0.093262485	0.043050653	0.05011272	0.237649928	0.325810922	0.17436639
Inpp5e	0.099122265	0.031364286	0.085920144	0.034731704	0.057503426	0.045992393	0.108859168	0.054251052	0.029088026	0.091118906	0.038335779	0.031216668	0.071891274	0.108527774	0.036552416	0.104918861	0.020295343	0.099194494	0.078794857	0.008679592	0.02831524	0.232697247	0.088613176
Sec16a	0.149177803	0.1364603	0.146332376	0.124274005	0.166775612	0.180460068	0.161555941	0.173983586	0.121933379	0.255907706	0.2052573	0.139241194	0.268348228	0.192698153	0.184255402	0.249920476	0.04234718	0.196409099	0.063708882	0.081170866	0.261141277	0.137672505	0.219156554
Notch1	0.770473339	0.233478795	0.659462954	0.29873639	0.301030243	0.295675557	0.725070143	0.184864691	0.355549339	0.863896153	0.232475126	0.238827464	0.55839329	0.720771856	0.232581748	0.568890249	0.236776909	0.324179529	0.222491585	0.147851921	0.446541987	0.57048285	0.743078323
Egfl7	2.84885634	0.829939241	3.232645991	0.860808699	1.340219852	0.939851997	3.228355667	1.095587974	1.056541357	2.541610588	0.980952221	1.080713709	1.710615807	2.669046485	0.961259447	2.141468341	0.576426916	1.027978975	1.122108513	1.023285859	1.729910631	1.230884627	2.446715799
Gm20532	0	0	0	0	0	0	0.002649575	0	0	0	0	0	0	0.001726543	0	0	0	0	0	0	0	0	0
Agpat2	0.092282804	0.191481203	0.124419755	0.101970631	0.396516106	0.145002498	0.080238259	0.129380862	0.166333539	0.190014481	0.243679975	0.178148519	0.388543884	0.117038894	0.159781809	0.242439118	0.109632666	0.421276501	0.202472088	0.094586761	0.208948058	0.292284716	0.210502081
Fam69b	0.029821847	0	0.007981176	0.014640407	0.026801227	0.002276382	0.024279524	0.005037995	0	0.033982759	0.055618095	0.001231775	0.146074228	0.01915783	0	0.020092426	0	0.077850223	0	0.002707505	0.103774315	0	0.024135647
Snhg7os	0.001603344	0	0	0	0	0	0	0	0	0.000670302	0	0	0.004390069	0	0	0	0	0	0	0	0	0	0
Lcn4	0.003237048	0.001370293	0	0.31230932	0.00582638	0.009160463	0.005293308	0.001564679	0.004549903	0.000516728	0.005395524	0.004264781	0.009409309	0	0.009787342	0.003784492	0	0.018083937	0.055305202	0.003127688	0	0	0.002138151
Abo	0	0	0	0	0	0	0	0	0	0	0	0	0	0	0	0	0	0	0	0	0	0	0
Surf6	0.073229204	0.037888043	0.109096866	0.088065727	0.058763409	0.091719117	0.072551309	0.106073982	0.018467954	0.102652185	0.044095419	0.071504122	0.052361533	0.082135897	0.022698305	0.094666068	0.025858575	0.087474496	0.042640108	0.024928061	0.142721388	0.050920203	0.074588688
Med22	0.125800476	0.025159469	0.171070056	0.04446094	0.113577108	0.205171772	0.153388773	0.064718588	0.017270219	0.13041967	0.079747813	0.038256162	0.117387995	0.127540989	0.040754723	0.098226275	0.036671157	0.04000564	0.045312793	0.028000858	0.064715763	0.065243276	0.114966752
Rpl7a	2.161362996	2.563294528	2.118664812	2.639666596	2.149987896	2.14397055	2.103286431	2.53555121	1.316155689	2.156195517	2.260511319	2.390237101	2.083863688	2.215359473	2.31422257	1.986405559	2.057081934	2.51460747	2.325255826	1.831199147	2.360750929	1.697088478	2.203513566
Surf1	0.398617306	0.326674622	0.476774649	0.29926284	0.523020399	0.259031196	0.49480766	0.21793231	0.15105896	0.461730985	0.41593726	0.243621389	0.309597879	0.334223213	0.284607732	0.498663086	0.188846272	0.410362515	0.208030277	0.221214384	0.424786905	0.415078617	0.505419038
Surf2	0.199758405	0.086857057	0.222015007	0.160004825	0.190978026	0.135393619	0.280420821	0.155416832	0.019308852	0.197552349	0.17559637	0.102996747	0.12825657	0.181255222	0.154091374	0.238838949	0.018885579	0.084689404	0.125737994	0.032588232	0.361265129	0.119842356	0.187979653
Surf4	0.503738856	0.693978516	0.483783071	0.360261167	0.793632606	0.870941614	0.512812288	0.410873305	0.425869325	0.545594825	0.840370512	0.601722126	0.675435944	0.577112326	0.662692215	0.621343409	0.62845546	0.373526008	0.683758414	0.334384457	0.42207756	0.476032302	0.644807941
Stkld1	0	0.004882879	0	0	0	0	0.001187241	0	0	0	0	0	0	0	0	0	0	0	0	0	0	0.130477816	0
Rexo4	0.178276103	0.08366734	0.200007641	0.122775518	0.175674148	0.15026524	0.180381639	0.151665504	0.01952855	0.161190002	0.133176596	0.136515203	0.105511138	0.141941355	0.069645577	0.12762506	0.066019628	0.062509558	0.101724514	0.148730403	0.156940656	0.292081283	0.165458207
[truncated: 25,999 more rows]
