# Supplementary material for: Low ambient humidity impairs barrier function and innate resistance against influenza infection
Source: Proc Natl Acad Sci U S A. 2019 May 13;116(22):10905–10. doi: 10.1073/pnas.1902840116 (PMC6561219; doi:10.1073/pnas.1902840116)
Supplement: Supplementary File [file pnas.1902840116.sd02.csv]

	p_val	avg_logFC	pct.1	pct.2	p_val_adj	cluster	gene
1	0	1.44405252454462	0.929	0.484	0	0	Gm12216
2	0	1.30612614796109	0.8	0.359	0	0	Iigp1
3	0	1.22523676599864	0.963	0.661	0	0	Irf1
4	0	1.17066620718265	0.999	0.891	0	0	Ier3
5	0	1.15934599703921	0.993	0.792	0	0	Atf3
6	0	1.14325872949191	0.856	0.532	0	0	Pim3
7	0	1.13782916507317	0.958	0.557	0	0	Plvap
8	0	1.12111283815915	0.972	0.547	0	0	Tm4sf1
9	0	1.10474218983445	0.965	0.542	0	0	Gpihbp1
10	0	1.04715794206957	0.855	0.449	0	0	Sema3c
11	0	1.02617265156446	0.803	0.427	0	0	Adamts1
12	0	1.01138862024883	0.99	0.796	0	0	Cdkn1a
13	0	0.999818099623897	0.936	0.478	0	0	Cd93
14	0	0.990191517572795	0.774	0.378	0	0	Cdc42ep4
15	0	0.976968193744757	0.567	0.183	0	0	Gm4951
16	0	0.962774987994887	0.986	0.656	0	0	Pltp
17	0	0.948227222377211	0.903	0.57	0	0	Sertad1
18	0	0.944811325624522	0.99	0.759	0	0	Ctla2a
19	0	0.934976600071235	0.99	0.902	0	0	Ier2
20	0	0.912062618079501	0.813	0.371	0	0	Acer2
21	0	0.898905146137733	0.991	0.636	0	0	Tspan7
22	0	0.896520383188592	0.958	0.53	0	0	Esam
23	0	0.893244536568232	0.95	0.531	0	0	BC028528
24	0	0.880929149647246	0.955	0.729	0	0	Socs3
25	0	0.875370327571721	0.902	0.604	0	0	H2-Q4
26	0	0.871849746472308	0.882	0.438	0	0	Cyyr1
27	0	0.868876929563022	0.998	0.744	0	0	Cldn5
28	0	0.868093847551217	0.966	0.573	0	0	Calcrl
29	0	0.865031613905206	0.919	0.676	0	0	Csrnp1
30	0	0.864732243097067	0.961	0.552	0	0	Hpgd
31	0	0.863087946686658	0.964	0.555	0	0	Eng
32	0	0.856137336223062	0.882	0.43	0	0	Clec14a
33	0	0.839452400514102	0.864	0.491	0	0	Klf7
34	0	0.831084241214733	0.975	0.728	0	0	Clic4
35	0	0.825717512078508	0.991	0.754	0	0	Epas1
36	0	0.825175184027576	0.981	0.625	0	0	Cav1
37	0	0.823016673662415	0.991	0.696	0	0	Cd36
38	0	0.822316889243537	0.805	0.374	0	0	Tek
39	0	0.820521370660878	0.904	0.452	0	0	Foxf1
40	4.4384770007216e-304	0.907540223402484	0.773	0.395	1.24268479066203e-299	0	Irgm1
41	3.85080352467421e-302	0.97937316429669	0.655	0.289	1.07814797083828e-297	0	Mob3c
42	2.49076327818728e-297	0.965140922731855	0.759	0.363	6.97363902626874e-293	0	Lyve1
43	3.34927300976633e-295	0.860667476384808	0.87	0.511	9.37729457274376e-291	0	Plpp1
44	8.23791642537161e-289	0.822282415024727	0.936	0.731	2.30645184077554e-284	0	Ppp1r15a
45	1.66906486270859e-286	0.876124954507647	0.626	0.258	4.67304780261151e-282	0	Sbno2
46	8.03484676447605e-261	0.849710179474854	0.714	0.364	2.249596397118e-256	0	Pxdc1
47	7.0148559963498e-208	0.817522450450729	0.518	0.211	1.96401938185802e-203	0	Adamts9
48	5.21331624487091e-196	0.859799734196707	0.758	0.487	1.45962428223896e-191	0	Emp1
49	7.28445933709906e-177	0.824911004459648	0.55	0.267	2.039502925201e-172	0	Mast4
50	3.2587798352109e-172	1.10340752894488	0.534	0.256	9.12393178262346e-168	0	Tmem252
51	0	2.19894198251737	0.999	0.62	0	1	Plac8
52	0	2.10016890254927	0.994	0.239	0	1	S100a4
53	0	1.84796147596767	1	0.919	0	1	Lyz2
54	0	1.84728058086344	0.984	0.167	0	1	Ms4a6c
55	0	1.80666180976364	0.95	0.398	0	1	Ly6c2
56	0	1.70216245641428	0.95	0.206	0	1	Ccl9
57	0	1.62372300257969	0.958	0.111	0	1	Ifitm6
58	0	1.53679211787705	0.991	0.354	0	1	Alox5ap
59	0	1.52694130837227	0.882	0.1	0	1	Ccr2
60	0	1.4754644665756	0.933	0.203	0	1	Tgfbi
61	0	1.46082776250901	0.977	0.708	0	1	Ifi27l2a
62	0	1.40311422327622	1	0.741	0	1	Tyrobp
63	0	1.39905744789676	0.999	0.583	0	1	Fcer1g
64	0	1.37728137269776	0.997	0.524	0	1	Lgals3
65	0	1.37321708971304	0.982	0.287	0	1	Lst1
66	0	1.35403938729884	0.991	0.418	0	1	Wfdc17
67	0	1.31408078440209	0.74	0.041	0	1	F13a1
68	0	1.28344175575319	0.948	0.369	0	1	Gsr
69	0	1.22968729497934	0.85	0.132	0	1	Ms4a4c
70	0	1.21795170021916	0.999	0.766	0	1	Gpx1
71	0	1.2168039330901	0.984	0.41	0	1	Tpd52
72	0	1.1969349129154	1	0.599	0	1	Cd52
73	0	1.1850690461473	0.753	0.189	0	1	Mafb
74	0	1.17176712281226	0.903	0.293	0	1	Hp
75	0	1.17175403095843	0.987	0.48	0	1	Coro1a
76	0	1.1707809678756	0.997	0.868	0	1	Arpc1b
77	0	1.17011183042132	0.969	0.235	0	1	Cybb
78	0	1.15966681360205	0.875	0.116	0	1	Emilin2
79	0	1.14668140684432	0.999	0.914	0	1	Crip1
80	0	1.12892853710392	0.814	0.168	0	1	Ifi204
81	0	1.12693409824607	0.991	0.419	0	1	Ctss
82	0	1.12334409990575	0.992	0.593	0	1	Msrb1
83	0	1.11515023053709	0.857	0.171	0	1	Ms4a6b
84	0	1.0964919065521	0.775	0.118	0	1	Sirpb1c
85	0	1.09379259862782	0.698	0.037	0	1	Gm9733
86	0	1.0888310770978	0.847	0.141	0	1	Pirb
87	0	1.0804995450914	0.882	0.165	0	1	Pld4
88	0	1.07653651053642	0.929	0.314	0	1	Rnf149
89	0	1.07432831045575	0.873	0.2	0	1	Fcgr3
90	0	1.07249184507764	0.859	0.205	0	1	Metrnl
91	0	1.07232812659378	0.96	0.397	0	1	Fam49b
92	0	1.06874205773409	0.98	0.506	0	1	Arhgdib
93	0	1.0621197404093	0.84	0.12	0	1	Ly86
94	0	1.03208069372829	0.715	0.126	0	1	Mnda
95	0	1.02230246188633	0.986	0.651	0	1	Prdx5
96	0	1.00703129337905	0.968	0.3	0	1	Spi1
97	0	1.00513467516033	0.859	0.179	0	1	AB124611
98	5.4149959513126e-290	1.04471036813585	0.783	0.28	1.5160905664485e-285	1	Fn1
99	2.1154494561323e-273	1.17613470465144	0.723	0.23	5.9228353872792e-269	1	Mx1
100	3.31333723320872e-267	1.10533013579059	0.915	0.5	9.27668158553778e-263	1	Thbs1
101	0	1.47963722496858	0.993	0.579	0	2	Hpgd
102	0	1.39053287166839	0.993	0.601	0	2	Tmem100
103	0	1.37505026900048	0.962	0.456	0	2	Clec14a
104	0	1.35173780409481	0.966	0.586	0	2	Plvap
105	0	1.29736214471599	0.993	0.68	0	2	Pltp
106	0	1.25814688620717	0.973	0.572	0	2	Gpihbp1
107	0	1.21277555205922	0.996	0.662	0	2	Tspan7
108	0	1.19147206544784	0.999	0.77	0	2	Ramp2
109	0	1.1849146489696	0.963	0.561	0	2	BC028528
110	0	1.13577033607727	0.999	0.762	0	2	Cldn5
111	0	1.12947071512722	0.999	0.716	0	2	Egfl7
112	0	1.06432583213291	0.98	0.54	0	2	Cav2
113	0	0.890939487450306	1	0.985	0	2	Itm2b
114	1.29018084571627e-307	1.08483530343711	0.9	0.404	3.6122483318364e-303	2	Clec1a
115	3.60149375412619e-307	1.11383374105825	0.973	0.552	1.00834622128025e-302	2	Sdpr
116	1.8182648813572e-305	1.05725342551695	0.994	0.687	5.09077801482388e-301	2	Aqp1
117	6.21686026915076e-288	0.901129641557701	0.98	0.579	1.74059653815683e-283	2	Icam2
118	3.72672780463146e-286	0.958823029354201	0.982	0.581	1.04340925074072e-281	2	Pecam1
119	2.92254462568237e-284	0.974878088213628	0.986	0.651	8.1825404429855e-280	2	Cav1
120	3.10895155545374e-280	1.02049102954166	0.939	0.483	8.70444256495938e-276	2	Foxf1
121	6.56659257949229e-280	0.969127259019768	0.982	0.632	1.83851459040625e-275	2	Acvrl1
122	1.50031110428917e-278	1.27723299226072	0.85	0.421	4.20057102978883e-274	2	Id1
123	4.02567844358936e-278	0.949083261472507	0.994	0.717	1.12710945063615e-273	2	Cd36
124	2.35360730790271e-277	1.02654243723896	0.978	0.584	6.589629740666e-273	2	Eng
125	6.52239245245737e-276	1.10912071359786	0.968	0.579	1.82613943883901e-271	2	Tm4sf1
126	2.39277909412252e-270	0.946340446537434	0.948	0.564	6.69930290772423e-266	2	S100a16
127	1.63762184479e-262	0.978295185293568	0.997	0.776	4.58501364104303e-258	2	Ctla2a
128	2.60149367939392e-258	0.9334620435078	0.981	0.636	7.28366200356709e-254	2	Ehd4
129	1.07632187748271e-253	0.891944489099595	0.959	0.561	3.01348599257608e-249	2	Esam
130	3.01506559223781e-253	0.942098985275379	0.98	0.601	8.44158064514742e-249	2	Calcrl
131	3.18266480403993e-247	0.888052965434001	1	0.902	8.910824918351e-243	2	Ly6a
132	7.03124561786243e-245	0.878512846429508	0.98	0.58	1.96860814808912e-240	2	Cdh5
133	5.4165342684346e-244	1.06964495941707	0.891	0.476	1.51652126447632e-239	2	Sema3c
134	3.56341371488603e-243	1.18668366020933	0.986	0.867	9.97684571893792e-239	2	Klf2
135	8.61370514138609e-241	0.865784274147389	0.972	0.734	2.41166516548528e-236	2	Aldh2
136	7.40655487790015e-237	0.884138420599117	0.9	0.469	2.07368723471448e-232	2	Cyyr1
137	9.6669149604009e-235	0.946009126827957	0.959	0.621	2.70654285061304e-230	2	Thbd
138	4.44625436275517e-233	0.927097287554063	0.735	0.299	1.24486229648419e-228	2	Gata2
139	1.36518275261891e-226	0.873425709774373	0.974	0.725	3.82223867078242e-222	2	Id3
140	3.54137029792959e-225	0.94473150321727	0.892	0.549	9.91512856014328e-221	2	Tcn2
141	1.19013145172226e-213	1.00963660862728	0.91	0.621	3.332130038532e-209	2	Hilpda
142	8.04518823097814e-203	0.857690941302556	0.809	0.392	2.25249180090926e-198	2	Myzap
143	4.80759873748336e-193	0.875931771849253	0.84	0.517	1.34603149452059e-188	2	Txnip
144	1.83146697878165e-185	0.886135766499273	0.641	0.258	5.12774124719288e-181	2	Wfdc1
145	2.12533786585278e-179	0.890331178044001	0.517	0.169	5.95052095681463e-175	2	Hey1
146	2.18424741838923e-169	1.34423813904159	0.562	0.208	6.11545592200615e-165	2	Edn1
147	6.01373670204117e-160	0.998246234126329	0.694	0.337	1.68372600183749e-155	2	Cxcl12
148	1.62922011930542e-157	0.91553571184195	0.764	0.392	4.56149049003133e-153	2	Lyve1
149	3.94113997507897e-132	1.21397505549095	0.754	0.46	1.10344037022261e-127	2	Hes1
150	4.41307870548762e-81	1.28523803404352	0.756	0.63	1.23557377596242e-76	2	Hspa1a
151	0	1.77655795833418	0.911	0.055	0	3	Cd3d
152	0	1.60048155449904	0.856	0.039	0	3	Cd3g
153	0	1.57416664422054	0.944	0.396	0	3	Vps37b
154	0	1.57078884846098	0.796	0.068	0	3	Ms4a4b
155	0	1.55844153617754	1	0.939	0	3	Rpl12
156	0	1.40631441152243	0.769	0.122	0	3	Satb1
157	0	1.38979024884737	0.789	0.032	0	3	Cd3e
158	0	1.37275790181828	0.736	0.055	0	3	Lat
159	0	1.36855272710027	0.742	0.098	0	3	Gramd3
160	0	1.3420624649246	0.506	0.022	0	3	Cd8b1
161	0	1.33828405749013	1	0.987	0	3	Rps15a
162	0	1.29609992661756	0.696	0.053	0	3	Thy1
163	0	1.27231944603459	0.639	0.037	0	3	Lef1
164	0	1.2587620281309	1	0.993	0	3	Rps24
165	0	1.25165317522388	0.84	0.229	0	3	Hcst
166	0	1.24312579085978	0.725	0.069	0	3	Gimap3
167	0	1.23846208764099	0.994	0.864	0	3	Gm9493
168	0	1.23831334112445	1	0.979	0	3	Rps7
169	0	1.19952824988575	0.687	0.107	0	3	Gm8369
170	0	1.19836777430147	0.669	0.111	0	3	Ccr7
171	0	1.18932400041032	0.999	0.964	0	3	Rpsa
172	0	1.18383546736587	0.636	0.041	0	3	Il7r
173	0	1.17358035754907	1	0.995	0	3	Rpl13a
174	0	1.15912021389047	0.995	0.912	0	3	Gm8730
175	0	1.15550212308735	1	0.987	0	3	Rplp0
176	0	1.15345157345934	0.999	0.962	0	3	Gm10073
177	0	1.15078342638764	1	0.982	0	3	Rps18
178	0	1.13889712437863	0.913	0.433	0	3	Limd2
179	0	1.1375743300029	1	1	0	3	Rps27
180	0	1.11927257808733	0.994	0.9	0	3	Rpl5
181	0	1.11703211868031	1	0.998	0	3	Rplp1
182	0	1.11160223213383	1	0.955	0	3	Rpl3
183	0	1.10814758677115	1	0.996	0	3	Rps16
184	0	1.10462832361338	1	0.992	0	3	Rpl17
185	0	1.0971221563779	1	0.976	0	3	Rps27rt
186	0	1.07790380559805	0.619	0.079	0	3	Tcf7
187	0	1.073491425219	1	0.978	0	3	Rps28
188	0	1.07291094730198	1	0.99	0	3	Rps3
189	0	1.06799797314651	1	0.987	0	3	Rps10
190	0	1.06782822771555	0.502	0.078	0	3	Dusp10
191	0	1.06184603680924	0.577	0.034	0	3	Txk
192	0	1.06077310637428	1	0.988	0	3	Rps13
193	0	1.05614330397887	1	0.992	0	3	Rpl39
194	0	1.05595848447032	0.512	0.018	0	3	Cd28
195	0	1.05049507612975	1	0.991	0	3	Rps19
196	0	1.05041408942577	0.595	0.043	0	3	Lck
197	0	1.04465267588971	1	0.994	0	3	Rplp2
198	4.46432297716956e-259	1.08194828119124	0.505	0.107	1.24992114714793e-254	3	Nkg7
199	7.53371024416972e-254	1.18206803162138	0.645	0.204	2.10928819416264e-249	3	Bcl2
200	1.83293778803526e-36	1.73576002448153	0.581	0.49	5.13185921894112e-32	3	Ccl5
201	0	1.96357155808547	0.95	0.206	0	4	Cdo1
202	0	1.93350188626894	0.993	0.309	0	4	Pcolce2
203	0	1.91871094993378	0.978	0.27	0	4	Npnt
204	0	1.89255616188054	0.896	0.147	0	4	Tcf21
205	0	1.7942302970127	0.985	0.236	0	4	Ogn
206	0	1.77954353995147	0.946	0.198	0	4	Dpep1
207	0	1.61080592404583	0.946	0.211	0	4	Ptgis
208	0	1.60461610334945	0.955	0.251	0	4	Prelp
209	0	1.5887823764511	0.913	0.181	0	4	Plxdc2
210	0	1.58747841333092	0.908	0.198	0	4	Olfml3
211	0	1.57389538393048	0.965	0.259	0	4	Fxyd1
212	0	1.56822642143422	0.884	0.173	0	4	Crispld2
213	0	1.56495500134739	0.916	0.155	0	4	Pdgfra
214	0	1.53346714690983	0.941	0.235	0	4	Pcolce
215	0	1.4625662089873	0.809	0.152	0	4	Wisp2
216	0	1.45172518046839	0.906	0.172	0	4	Spon1
217	0	1.43555752531673	0.896	0.171	0	4	Loxl1
218	0	1.40913192958369	0.899	0.179	0	4	Col1a1
219	0	1.37761236254161	0.889	0.181	0	4	Scarf2
220	2.71990160126775e-301	2.08837964468048	0.998	0.351	7.61518050322946e-297	4	Sod3
221	1.09872874929227e-298	1.77410370157692	0.97	0.286	3.07622075226851e-294	4	Aldh1a1
222	1.1326404927582e-296	2.06433263164574	0.968	0.302	3.1711668516244e-292	4	Hsd11b1
223	3.20352915994235e-294	1.86528888049901	0.995	0.329	8.9692409420066e-290	4	Serping1
224	4.44451657280719e-293	1.51605396814049	0.975	0.28	1.24437575005456e-288	4	Limch1
225	7.2815544741298e-290	1.42942977927456	0.965	0.264	2.03868962166686e-285	4	Rbp1
226	3.54963359118523e-288	1.79564692679605	0.973	0.322	9.93826412860041e-284	4	Mxra8
227	5.13159453633014e-287	1.40348896519672	0.851	0.188	1.43674383828171e-282	4	Gsta3
228	4.20743009752117e-276	1.96606726966502	0.99	0.404	1.17799627870398e-271	4	Fhl1
229	9.22396821099715e-275	1.73759215267715	0.983	0.324	2.58252661971498e-270	4	Mettl7a1
230	8.58613720836589e-272	1.45816044193585	0.936	0.274	2.40394669559828e-267	4	Rarres2
231	9.3713055358388e-270	1.42670046348755	0.656	0.104	2.62377812392415e-265	4	Igfbp3
232	1.01117437744367e-267	1.68203554328676	0.861	0.21	2.8310860219668e-263	4	Ces1d
233	3.80601996902059e-264	1.48582851303524	0.968	0.309	1.06560947092638e-259	4	Ppp1r14a
234	1.86112921851122e-262	1.47141863519617	0.933	0.274	5.2107895859877e-258	4	Selenbp1
235	1.09348001184861e-258	1.68064141387858	0.968	0.354	3.06152533717374e-254	4	Fmo2
236	1.21317011320894e-245	1.85723164829985	1	0.493	3.39663368296239e-241	4	Bgn
237	1.2599980758412e-243	2.46349446255958	1	0.648	3.5277426127402e-239	4	Inmt
238	2.33766211997799e-243	1.62952507348254	0.965	0.372	6.54498640351438e-239	4	Plpp3
239	6.90988032282658e-243	1.54983201156711	0.963	0.388	1.93462829278499e-238	4	Gyg
240	9.0554947658405e-239	2.20830628561712	1	0.709	2.53535742454002e-234	4	Gpx3
241	8.83660181284615e-233	1.77329400199376	0.995	0.527	2.47407177556066e-228	4	Cd81
242	8.69862028475617e-227	1.54769330093371	0.884	0.275	2.43543970732603e-222	4	Cxcl14
243	1.50322789036166e-226	2.26970820215494	1	0.816	4.20873744743458e-222	4	Gsn
244	1.39138211823008e-218	2.15461415131843	0.943	0.383	3.89559165462057e-214	4	Mfap4
245	3.25074244200648e-217	1.39116761106783	0.98	0.397	9.10142868912974e-213	4	Sparcl1
246	4.68201072984293e-210	1.92627899800726	1	0.911	1.31086936414142e-205	4	Mgp
247	4.06238690560958e-196	1.39362256163345	0.941	0.389	1.13738708583257e-191	4	Nbl1
248	3.36383895444859e-191	1.50391408904064	0.998	0.669	9.41807630466516e-187	4	Apoe
249	1.12568900773114e-177	1.44569464184559	0.77	0.234	3.15170408384564e-173	4	Eln
250	1.41210788411691e-153	1.86419883203046	0.926	0.477	3.95361965395052e-149	4	Cyr61
251	0	3.51664984594379	1	0.425	0	5	Chil3
252	0	2.88639740243191	0.992	0.168	0	5	Ear2
253	0	2.48899707617492	1	0.544	0	5	Ccl6
254	0	2.46812446142927	0.899	0.067	0	5	Fabp1
255	0	2.33391826557814	0.952	0.055	0	5	Ear1
256	0	2.29317854891443	0.992	0.38	0	5	Lpl
257	0	2.25920960007521	0.988	0.071	0	5	Plet1
258	0	2.14684183778015	1	0.768	0	5	Ctsd
259	0	2.1368801219729	0.969	0.173	0	5	Abcg1
260	0	1.85801557636543	0.986	0.463	0	5	Cd44
261	0	1.79534441578656	0.94	0.043	0	5	Mrc1
262	0	1.77484090712665	0.893	0.051	0	5	Ltc4s
263	0	1.68997603009116	0.947	0.093	0	5	Hebp1
264	0	1.66684123830231	1	0.752	0	5	Cd9
265	0	1.6633049740071	0.986	0.437	0	5	Plin2
266	0	1.61639151612737	0.902	0.031	0	5	Atp6v0d2
267	0	1.61215070615388	0.773	0.032	0	5	Krt79
268	0	1.59031960187877	0.918	0.088	0	5	Il18
269	0	1.51442126312084	0.963	0.238	0	5	Sirpa
270	0	1.51259575628193	0.997	0.498	0	5	Laptm5
271	0	1.51232866107166	0.94	0.153	0	5	Axl
272	0	1.50526503420883	0.94	0.213	0	5	Tlr2
273	0	1.501870412434	0.897	0.111	0	5	Clec4n
274	0	1.49895312048909	0.861	0.238	0	5	Fabp5
275	0	1.49483258657715	0.944	0.294	0	5	Tnfaip2
276	0	1.48755390421461	0.973	0.264	0	5	Mpeg1
277	0	1.46482938029247	1	0.429	0	5	Ctss
278	0	1.44149342415994	0.916	0.122	0	5	Nceh1
279	0	1.43232721572245	0.999	0.532	0	5	Lgals3
280	0	1.41813126941895	0.91	0.172	0	5	Tcf7l2
281	0	1.37452739964217	0.906	0.131	0	5	Klhdc4
282	0	1.35516567910329	0.576	0.065	0	5	Gdf15
283	0	1.35466057448319	0.912	0.222	0	5	Pld3
284	0	1.34717427404366	0.966	0.506	0	5	Cd164
285	0	1.33091485787001	1	1	0	5	Ftl1
286	0	1.31238987602888	0.726	0.031	0	5	Acaa1b
287	0	1.29654620336179	0.971	0.249	0	5	Cybb
288	0	1.27666306304131	0.999	0.849	0	5	Gm10116
289	0	1.26858675731679	0.999	0.774	0	5	Mt1
290	0	1.26252047472376	0.976	0.372	0	5	Trf
291	0	1.24259485459369	0.568	0.045	0	5	Fabp4
292	0	1.24002541724429	0.844	0.153	0	5	Wfdc21
293	0	1.23966262409131	0.779	0.036	0	5	Olr1
294	0	1.23956534638748	0.501	0.021	0	5	Marco
295	0	1.23899484306806	0.938	0.212	0	5	Mcemp1
296	0	1.22934360016918	0.996	0.868	0	5	Psap
297	0	1.20381442341088	0.981	0.648	0	5	Reep5
298	0	1.20133353896932	0.662	0.041	0	5	Ctsk
299	4.79290077727257e-294	1.38391711727598	1	0.921	1.34191635962078e-289	5	Lyz2
300	5.77167569660365e-287	1.35678536097197	0.965	0.564	1.61595376153509e-282	5	Sgk1
301	0	2.45005683197367	0.999	0.462	0	6	Car4
302	0	2.25625394658573	1	0.726	0	6	Igfbp7
303	0	2.13580101492007	0.961	0.173	0	6	Fibin
304	0	1.92821615064838	0.997	0.496	0	6	Emp2
305	0	1.74993295992773	0.956	0.115	0	6	Ednrb
306	0	1.69809730711804	0.994	0.438	0	6	Ptp4a3
307	0	1.64969022685577	0.997	0.524	0	6	Cyp4b1
308	0	1.63277107387606	0.993	0.513	0	6	Pmp22
309	0	1.62306056955231	1	0.785	0	6	Ly6c1
310	0	1.61722219685599	0.999	0.585	0	6	Icam2
311	0	1.58621257939114	0.982	0.343	0	6	Kdr
312	0	1.46667618752557	0.989	0.462	0	6	Bcam
313	0	1.43836059967394	1	0.767	0	6	Cldn5
314	0	1.42426822843593	0.952	0.279	0	6	Cd34
315	0	1.41828965113676	0.918	0.31	0	6	Clu
316	0	1.41351477593636	0.988	0.562	0	6	Nrp1
317	0	1.39179999148257	0.997	0.524	0	6	Ecscr
318	0	1.38943413250517	0.874	0.08	0	6	Chst1
319	0	1.38905105349482	0.802	0.097	0	6	Apln
320	0	1.3700084635261	1	0.904	0	6	Ly6a
321	0	1.35429648596865	1	0.77	0	6	Tspan13
322	0	1.30998239823302	0.945	0.317	0	6	Kitl
323	0	1.28567058986395	1	0.774	0	6	Ramp2
324	0	1.28444217094737	0.896	0.152	0	6	Enho
325	0	1.28422891077052	1	0.85	0	6	Sepp1
326	0	1.27763005265087	0.892	0.309	0	6	Phlda3
327	0	1.25154672547342	0.931	0.271	0	6	Prx
328	0	1.24039600050017	0.896	0.204	0	6	Tbx3
329	0	1.23829233314573	0.999	0.71	0	6	Crip2
330	0	1.23188117100374	0.988	0.448	0	6	Nkd1
331	0	1.20324139056669	0.91	0.317	0	6	Tmcc2
332	0	1.19661825416855	0.985	0.448	0	6	Stmn2
333	0	1.19353929408364	0.974	0.435	0	6	Sept4
334	0	1.17974766371621	0.989	0.567	0	6	AW112010
335	0	1.16669447109716	0.941	0.314	0	6	Pllp
336	0	1.15353552486453	0.997	0.628	0	6	Slc9a3r2
337	0	1.15293431578711	0.97	0.445	0	6	Smagp
338	0	1.151220908522	0.925	0.272	0	6	Pcdh1
339	0	1.14592507120157	1	0.846	0	6	Fkbp1a
340	0	1.14420036318698	0.988	0.512	0	6	Anxa3
341	0	1.13862141168149	0.921	0.286	0	6	Tspan12
342	0	1.0931274858216	0.947	0.386	0	6	Tmem140
343	0	1.08406393148322	0.874	0.222	0	6	Tbx2
344	0	1.08298628930978	0.88	0.217	0	6	Rgs12
345	0	1.08201278492456	0.871	0.223	0	6	Nhlrc2
346	2.42063770877791e-299	1.1172198313215	0.978	0.484	6.77730145703639e-295	6	Cxx1a
347	3.17947353195024e-296	1.39899985566589	0.999	0.728	8.90188999475427e-292	6	Hspb1
348	2.38610318163194e-284	1.07446786138507	0.996	0.637	6.68061168793309e-280	6	Acvrl1
349	2.60413506981407e-283	1.08806899390475	0.997	0.721	7.29105736846543e-279	6	Egfl7
350	2.81495127460017e-209	1.05039648094835	0.726	0.233	7.88130057862555e-205	6	Serpine1
351	0	2.9228846284666	0.989	0.1	0	7	Cd79a
352	0	2.38350786418895	0.866	0.073	0	7	Ly6d
353	0	2.31404056883671	0.97	0.149	0	7	Ebf1
354	0	2.08138061240222	0.797	0.062	0	7	Cd79b
355	0	1.96555579187699	0.866	0.072	0	7	H2-DMb2
356	0	1.92646540651281	1	0.856	0	7	Cd74
357	0	1.64835635608074	0.69	0.022	0	7	Ms4a1
358	0	1.57936737786174	0.828	0.182	0	7	Cd37
359	0	1.57003091842055	0.649	0.024	0	7	Mzb1
360	0	1.50647102109321	0.985	0.551	0	7	H2-Eb1
361	0	1.49306484042985	0.598	0.019	0	7	Fcmr
362	0	1.4922750279155	0.685	0.049	0	7	H2-Ob
363	0	1.32411582946801	0.705	0.121	0	7	Ccr7
364	0	1.25762353544907	0.549	0.006	0	7	Gm43603
365	0	1.17011859499632	0.511	0.033	0	7	H2-Oa
366	0	1.10337223974944	0.515	0.017	0	7	Bank1
367	0	1.08847456216157	0.498	0.022	0	7	Cd19
368	0	1.05320438892511	0.449	0.022	0	7	Siglecg
369	0	0.981643083638352	0.408	0.018	0	7	Pou2af1
370	0	0.962856358927001	0.398	0.017	0	7	Fcrla
371	0	0.893658613771626	0.364	0.03	0	7	Vpreb3
372	0	0.879263511732345	0.349	0.012	0	7	Fcer2a
373	9.89690109799756e-304	1.49765646448301	0.989	0.611	2.77093436941736e-299	7	H2-Aa
374	3.23681368202943e-299	1.08733400028511	1	1	9.062430946946e-295	7	Rps27
375	4.72048141941798e-285	1.14389905137009	0.628	0.123	1.32164038780865e-280	7	Ptprcap
376	1.90564250649441e-279	0.998005127123907	0.472	0.069	5.33541788968305e-275	7	Ralgps2
377	8.6004396502307e-276	1.09409590573488	1	0.977	2.40795109327159e-271	7	Rps27rt
378	3.7862691333237e-274	0.86721232092161	1	0.996	1.06007963194797e-269	7	Rpl18a
379	1.06624616209739e-272	1.27146774258469	0.984	0.686	2.98527600464027e-268	7	H2-Ab1
380	4.64662744359052e-269	1.56115283276073	0.83	0.342	1.30096275165647e-264	7	Mef2c
381	4.93404227887715e-269	0.900920959580258	1	0.995	1.38143315724003e-264	7	Rpl13a
382	2.40440746697194e-267	0.867838269463929	1	0.991	6.73186002602805e-263	7	Rps19
383	5.26003928996873e-265	0.962673086316803	1	0.993	1.47270580040545e-260	7	Rps24
384	2.36079828951221e-261	1.05748384719129	1	0.941	6.6097630509763e-257	7	Rpl12
385	7.92680504788037e-259	0.949669245772819	1	0.987	2.21934687730555e-254	7	Rps15a
386	1.85957799714988e-256	0.875716188986515	1	0.992	5.20644647642024e-252	7	Rpl17
387	1.45125224537345e-252	0.891541685560649	1	0.98	4.06321603659658e-248	7	Rps7
388	8.13698837580437e-247	0.990722054507149	0.467	0.076	2.27819400545771e-242	7	Cd55
389	5.93709728630263e-231	1.03062378126934	0.626	0.146	1.66226849821901e-226	7	Satb1
390	5.55739183330436e-229	1.20617146232639	0.57	0.127	1.55595856548855e-224	7	Gm8369
391	2.19869412386761e-228	1.13677985138872	0.579	0.126	6.15590380800455e-224	7	Ltb
392	9.52921860716725e-208	0.880592009296676	0.997	0.867	2.66799062563469e-203	7	Gm9493
393	2.27863206784975e-204	0.900371324687519	0.997	0.946	6.37971406356573e-200	7	Uba52
394	1.24169028637847e-192	1.11678857060243	0.915	0.661	3.47648446380245e-188	7	Serp1
395	1.17869046555333e-182	1.11067712057978	0.72	0.289	3.30009756545621e-178	7	Fam107b
396	5.08123562034758e-168	1.05477113374477	0.677	0.261	1.42264434898491e-163	7	Hmha1
397	2.74559082625952e-162	1.00209001411131	0.67	0.25	7.68710519536141e-158	7	Cd83
398	3.54422565293272e-148	0.876885533568577	0.423	0.099	9.92312298308104e-144	7	Stap1
399	1.51700532936011e-139	0.968675897051084	0.798	0.432	4.24731152114243e-135	7	Stk17b
400	2.90937756322403e-131	0.983692224236234	0.772	0.452	8.14567530151463e-127	7	Limd2
401	0	3.86696836245305	0.83	0.245	0	8	Retnlg
402	0	3.27656396303137	0.943	0.151	0	8	Irg1
403	0	2.95959486865435	0.994	0.61	0	8	Il1b
404	0	2.69216080092821	0.971	0.139	0	8	Hdc
405	0	2.48688705483	0.801	0.171	0	8	Wfdc21
406	0	2.43611595921278	0.982	0.338	0	8	Mxd1
407	0	2.32841802296743	0.76	0.163	0	8	Lcn2
408	0	2.3001299915823	0.94	0.182	0	8	Clec4d
409	0	2.21621603737068	0.897	0.105	0	8	Il1r2
410	0	2.18021408633733	0.918	0.31	0	8	Cd14
411	0	2.13189080912402	0.733	0.127	0	8	Slfn4
412	0	2.12111045967089	0.945	0.215	0	8	Lmnb1
413	0	2.10559146961217	0.922	0.206	0	8	Trem1
414	0	2.04873724311446	0.651	0.088	0	8	Hcar2
415	0	2.01735473811664	0.858	0.115	0	8	Slc7a11
416	0	2.00915114374426	0.885	0.222	0	8	Clec4e
417	0	1.97586315391281	0.897	0.267	0	8	Osm
418	0	1.94618941810616	0.846	0.109	0	8	Csf3r
419	0	1.86303614901589	0.78	0.159	0	8	Pglyrp1
420	0	1.83775092324102	0.848	0.146	0	8	Ccr1
421	0	1.81261683631883	0.897	0.229	0	8	Lilr4b
422	0	1.70408406882066	0.63	0.02	0	8	Il1f9
423	0	1.69346969242278	0.862	0.238	0	8	Snx20
424	3.80542500015891e-307	3.41943221454738	0.994	0.635	1.06544289154449e-302	8	Cxcl2
425	1.77009475407652e-302	2.15056315916138	1	0.915	4.95591129246344e-298	8	Srgn
426	5.98785713998339e-299	1.79018606720695	0.967	0.457	1.67648024205255e-294	8	Grina
427	1.58245898904509e-294	4.38750122954359	0.988	0.738	4.43056867752845e-290	8	S100a9
428	3.41756519112466e-293	4.5506196700023	0.992	0.749	9.56849902211082e-289	8	S100a8
429	2.64052515085028e-291	3.40747797474121	0.951	0.514	7.39294231735063e-287	8	G0s2
430	2.76438828523691e-288	2.00746274407444	1	0.701	7.7397343210063e-284	8	Cebpb
431	3.6699557083919e-284	2.24438383499555	0.378	0.034	1.02751419923556e-279	8	Gm5483
432	2.27005852502025e-283	2.43139015247542	0.934	0.399	6.35570985835169e-279	8	Slpi
433	2.19404949613817e-276	1.99824597187066	0.981	0.61	6.14289977928764e-272	8	Msrb1
434	2.29672439346904e-261	1.69221829896663	1	0.752	6.43036895683463e-257	8	Tyrobp
435	1.18012965970632e-259	2.68724020760859	0.906	0.424	3.30412702124576e-255	8	Ifitm1
436	3.99873944670495e-253	2.09674865541673	0.405	0.046	1.11956707028845e-248	8	Cxcl3
437	1.57143240132265e-244	2.59006390193312	0.918	0.445	4.39969643722316e-240	8	Wfdc17
438	8.11758466890377e-243	2.87198972707078	0.846	0.314	2.27276135559968e-238	8	Il1rn
439	1.54944185556029e-214	1.94872643107711	0.979	0.866	4.33812730719771e-210	8	S100a11
440	2.72174226155863e-206	1.7023850654217	0.815	0.315	7.62033398391186e-202	8	Tnfaip2
441	7.84541089340489e-190	1.92594611400493	0.745	0.288	2.1965581419355e-185	8	Isg20
442	9.41525205050776e-162	2.72433215379367	0.678	0.248	2.63608226910116e-157	8	Rsad2
443	6.51065944711353e-146	2.46209046971658	0.778	0.432	1.82285443200285e-141	8	Ccrl2
444	8.30404796462978e-143	2.02899600442553	0.875	0.6	2.32496734913705e-138	8	Isg15
445	1.00476915950402e-134	2.97205082837581	0.653	0.27	2.81315269277935e-130	8	Ccl3
446	2.60856166842224e-132	2.1530983260967	0.476	0.132	7.30345095924859e-128	8	Il1a
447	1.61455200836763e-124	1.72974910188403	0.665	0.267	4.52042271302768e-120	8	Bcl2a1b
448	2.20164480047093e-105	3.5343359290201	0.698	0.407	6.1641651123585e-101	8	Ccl4
449	2.58881114498439e-69	1.80372331680393	0.649	0.413	7.24815344372731e-65	8	Ifit1
450	2.7740601848759e-41	2.05068138278219	0.608	0.44	7.76681370561553e-37	8	Cxcl10
451	0	2.48871360173964	0.996	0.226	0	9	Cox4i2
452	0	2.14373192555658	0.976	0.269	0	9	Pdzd2
453	0	1.97822097775934	0.98	0.109	0	9	Gucy1a3
454	0	1.91849837809126	0.97	0.094	0	9	Postn
455	0	1.85559653982504	0.972	0.101	0	9	Ndufa4l2
456	0	1.80816899666098	0.976	0.098	0	9	Gucy1b3
457	0	1.77584040725657	0.962	0.097	0	9	Higd1b
458	0	1.64674172601741	0.96	0.142	0	9	Pde5a
459	0	1.45666889659827	0.994	0.301	0	9	Ppp1r14a
460	0	1.30733492732305	0.907	0.061	0	9	Pdgfrb
461	0	1.28111297167494	0.893	0.137	0	9	Cdkn1c
462	0	1.2339008782295	0.851	0.049	0	9	Kcnk3
463	0	1.20091904507123	0.804	0.053	0	9	Fam162b
464	0	1.1684448174542	0.689	0.036	0	9	Meg3
465	0	1.15676893840478	0.824	0.06	0	9	Nkain4
466	0	1.13834204941503	0.798	0.05	0	9	Lipg
467	0	1.1249189234054	0.883	0.118	0	9	Des
468	0	1.12214030075258	0.848	0.039	0	9	Notch3
469	0	0.973218396938562	0.749	0.041	0	9	Vsnl1
470	0	0.971614620337195	0.737	0.045	0	9	Emid1
471	0	0.96347327640111	0.663	0.026	0	9	Vtn
472	0	0.933450645165125	0.78	0.043	0	9	Ltbp2
473	0	0.911020866060849	0.693	0.081	0	9	Lmcd1
474	0	0.887888805518844	0.707	0.082	0	9	Myl9
475	0	0.873344920435152	0.822	0.153	0	9	1190002N15Rik
476	0	0.85154704262322	0.739	0.06	0	9	Gap43
477	0	0.848068567506037	0.677	0.032	0	9	9230104L09Rik
478	0	0.83552094542694	0.818	0.139	0	9	Sdc2
479	0	0.83337715899464	0.671	0.032	0	9	Tmem178
480	0	0.833141997657158	0.784	0.132	0	9	Nr1h3
481	6.26035762701489e-291	1.45757346768137	0.996	0.41	1.75277492841163e-286	9	Lhfp
482	1.02660386112004e-287	0.994058396279731	0.905	0.234	2.87428549036389e-283	9	Tbx2
483	1.87045437226868e-286	1.03843309792008	0.947	0.279	5.23689815147785e-282	9	Crim1
484	2.23462543133259e-284	1.47250642205546	0.98	0.398	6.25650428264499e-280	9	Mfge8
485	3.04137561611775e-281	1.10291759187246	0.921	0.246	8.51524345000648e-277	9	F2r
486	2.34919552755633e-229	1.09512586404478	0.988	0.48	6.57727763805222e-225	9	Fermt2
487	5.22794234915413e-224	0.950401768028609	0.954	0.334	1.46371929891617e-219	9	Cryab
488	2.3557896144689e-223	0.953657316628281	0.964	0.384	6.59573976259002e-219	9	Col4a2
489	4.98979746093352e-223	1.03430097741272	0.978	0.392	1.39704349311217e-218	9	Sparcl1
490	2.48766955652052e-210	0.974104158962277	0.954	0.419	6.96497722434615e-206	9	Col4a1
491	5.55225443030453e-203	0.896227545269318	0.901	0.299	1.55452019539666e-198	9	Hsd11b1
492	1.9277221071453e-201	0.83234587102272	0.935	0.319	5.3972363555854e-197	9	Mcam
493	2.27182761253211e-200	1.16181677882296	1	0.626	6.36066294956739e-196	9	Sparc
494	3.71124198147549e-199	0.857044074907606	0.943	0.346	1.03907352997351e-194	9	Cald1
495	2.58494647243924e-197	0.988050229031319	0.99	0.565	7.23733313353537e-193	9	Gng11
496	5.38829181068053e-177	0.869565092649488	0.96	0.461	1.50861394115434e-172	9	Tns1
497	2.9688357276991e-170	0.833909018584464	0.958	0.464	8.31214627041193e-166	9	Eva1b
498	1.17014511514539e-156	0.863722158279242	0.986	0.523	3.27617229338405e-152	9	Cd81
499	1.44933637554385e-148	1.78226300388443	0.689	0.229	4.05785198424768e-144	9	Spp1
500	1.55951065736409e-129	0.837304572791217	0.986	0.78	4.36631793848799e-125	9	Epas1
501	0	3.1866682324724	0.797	0.094	0	10	Dcn
502	0	2.31384999433647	0.977	0.227	0	10	Col3a1
503	0	2.28756772210086	0.984	0.214	0	10	Col1a2
504	0	2.24542706385396	0.866	0.159	0	10	Clec3b
505	0	2.16675029731308	0.995	0.327	0	10	Serping1
506	0	2.0914767467814	0.954	0.29	0	10	C3
507	0	2.07230553205439	0.956	0.174	0	10	Col1a1
508	0	2.05371614242279	0.544	0.06	0	10	Mmp3
509	0	1.95961939681949	0.965	0.277	0	10	Igfbp6
510	0	1.88105290544124	0.942	0.13	0	10	Fbln1
511	0	1.82195507852745	0.88	0.104	0	10	C4b
512	0	1.77988817302302	0.919	0.149	0	10	Mfap5
513	0	1.68335247369721	0.942	0.193	0	10	Cfh
514	0	1.64207359796195	0.952	0.232	0	10	Pcolce
515	0	1.63494696841012	0.836	0.051	0	10	Cygb
516	0	1.60106482408995	0.965	0.262	0	10	Rbp1
517	0	1.52126613501191	0.793	0.097	0	10	Aebp1
518	0	1.48543909679298	0.859	0.157	0	10	Dpt
519	0	1.45568763658098	0.931	0.17	0	10	Col6a1
520	0	1.43240348680645	0.788	0.113	0	10	Mmp2
521	0	1.42670036102214	0.783	0.137	0	10	Serpina3n
522	0	1.38929920778756	0.742	0.118	0	10	Spon2
523	2.06920099275842e-307	1.39148002836464	0.373	0.025	5.79334893952501e-303	10	Serpinf1
524	1.82347870984963e-306	1.3758139871215	0.963	0.257	5.105375691837e-302	10	Fxyd1
525	2.44414445675824e-305	1.69714345548837	0.664	0.096	6.84311565003172e-301	10	Timp1
526	4.99724946894357e-305	1.43937857664552	0.889	0.211	1.39912990631482e-300	10	Ptgis
527	4.48424412787149e-292	1.41815464295204	0.931	0.236	1.25549867092146e-287	10	Ogn
528	4.14444517048057e-284	2.29199019411587	0.972	0.386	1.16036175883115e-279	10	Nbl1
529	3.13909118964577e-271	1.36900650701673	0.949	0.284	8.78882751277023e-267	10	Rnase4
530	2.92259019357044e-270	1.85471913317289	0.979	0.396	8.18266802395851e-266	10	Sparcl1
531	1.53135961340559e-268	1.71985074571079	0.975	0.35	4.28750064561297e-264	10	Sod3
532	3.55409884190572e-263	1.96278462378429	0.995	0.492	9.95076593756763e-259	10	Bgn
533	2.351544991892e-259	1.66812012654232	0.929	0.272	6.58385566829922e-255	10	Rarres2
534	1.73037723967627e-254	1.48180493421322	0.873	0.261	4.84471019564562e-250	10	Gas6
535	5.20744154637003e-253	1.50796220762844	0.956	0.309	1.45797948415268e-248	10	Pcolce2
536	5.03158700612135e-247	2.71688924965408	1	0.911	1.40874372997386e-242	10	Mgp
537	1.12359801881262e-226	1.70902180671561	0.82	0.231	3.14584973307158e-222	10	Eln
538	2.27274069099838e-225	2.5525864601831	0.995	0.815	6.36321938665727e-221	10	Gsn
539	2.25106387720975e-217	1.38566338175336	0.993	0.596	6.30252864341186e-213	10	Serpinh1
540	4.85341938968928e-187	1.89643182158311	0.811	0.277	1.35886036072521e-182	10	Cxcl14
541	2.69826263687135e-183	1.72729588367348	0.652	0.159	7.55459573071241e-179	10	Il6
542	1.45150670599983e-168	2.40943798417599	0.942	0.595	4.06392847545831e-164	10	Mt2
543	1.2139782543732e-167	1.61958473309651	0.972	0.648	3.39889631659408e-163	10	Inmt
544	2.66951848384897e-166	1.36622569018241	0.979	0.669	7.47411785108036e-162	10	Apoe
545	3.11842992653156e-150	1.40883689792886	0.869	0.384	8.73098010830307e-146	10	Mfap4
546	5.85711134717302e-146	2.04168824325942	0.977	0.781	1.6398740349815e-141	10	Mt1
547	3.36202338749715e-138	1.98115239945669	0.643	0.206	9.41299308031453e-134	10	Cxcl1
548	4.36818038443733e-137	2.36004287773612	0.694	0.267	1.22300314403476e-132	10	Gm12840
549	3.71927917482138e-96	1.41070242236297	0.859	0.522	1.04132378336649e-91	10	Thbs1
550	1.30226897109497e-91	1.42622349390696	0.871	0.54	3.6460926652717e-87	10	Igfbp4
551	0	1.60070743233953	0.47	0.021	0	11	Mgl2
552	0	1.57127358792492	0.58	0.038	0	11	Tnip3
553	1.91840848579225e-272	1.43873127638783	0.345	0.02	5.37116007852114e-268	11	Cd209a
554	5.10811524672739e-221	2.09772504335136	0.887	0.254	1.43017010677873e-216	11	Cd83
555	2.32290706950955e-217	1.16017294872373	0.675	0.109	6.50367521321285e-213	11	Basp1
556	7.06145858996555e-215	0.934402564975342	0.672	0.111	1.97706717601855e-210	11	Aif1
557	6.65177824562507e-195	2.51302075941008	0.412	0.046	1.86236487321011e-190	11	C1qc
558	1.21653905294316e-193	0.925491041343212	0.788	0.162	3.40606604043027e-189	11	Ly86
559	4.81858566803135e-171	1.11902692056361	0.693	0.155	1.34910761533542e-166	11	Plbd1
560	1.32673220074552e-164	2.55726908469922	0.997	0.86	3.7145848156473e-160	11	Cd74
561	6.2476895711717e-161	1.32233864121902	0.725	0.175	1.74922812613665e-156	11	Bcl2a1d
562	9.57770681779183e-150	1.50556429883907	0.835	0.332	2.68156635484536e-145	11	H2-DMb1
563	9.61544641090652e-150	2.70803906783971	0.936	0.563	2.69213268612561e-145	11	H2-Eb1
564	1.40183985720345e-147	2.51185251599526	0.936	0.622	3.92487123219822e-143	11	H2-Aa
565	6.94885089470192e-146	1.38533522011957	0.872	0.38	1.94553927349864e-141	11	H2-DMa
566	1.47059091297106e-144	2.75071480129337	0.4	0.061	4.11736043813638e-140	11	C1qa
567	1.37154939038135e-142	0.945906715016453	0.539	0.106	3.84006398318971e-138	11	Pkib
568	5.93039841011043e-141	1.13039778934211	0.655	0.156	1.66039294686272e-136	11	Bcl2a1a
569	1.60442724845748e-140	1.47158029260725	0.812	0.269	4.49207541023125e-136	11	Bcl2a1b
570	4.92078574770989e-137	2.75410096891952	0.455	0.084	1.37772159364381e-132	11	C1qb
571	5.84959806949535e-137	2.55586934386292	0.965	0.694	1.63777046749731e-132	11	H2-Ab1
572	1.89656739215599e-130	1.1670169948937	0.759	0.269	5.31000938455835e-126	11	Cxcl16
573	6.21670332041777e-129	0.937648954332154	0.82	0.283	1.74055259565057e-124	11	Rgs10
574	1.2734429997157e-125	2.06533476234225	0.325	0.044	3.56538571060401e-121	11	Ccl22
575	2.38713900791375e-120	0.945544476604703	0.574	0.135	6.68351179435693e-116	11	Glipr1
576	1.65256587765999e-119	1.86069349017299	0.994	0.946	4.62685394427243e-115	11	Cst3
577	5.28000291152362e-118	0.850434986090098	0.896	0.351	1.47829521516838e-113	11	Ctsh
578	3.45746619054e-117	0.997942587852838	0.614	0.174	9.68021384027389e-113	11	Etv3
579	1.53705696695836e-113	1.46620925324194	0.53	0.13	4.30345209609003e-109	11	Rgs1
580	5.06513413959328e-108	2.63963312659316	0.365	0.065	1.41813625640333e-103	11	Ccl17
581	3.62581290942142e-101	0.87744173755711	0.757	0.275	1.01515509837981e-96	11	Ifi30
582	2.85682396816684e-100	0.859372693046766	0.971	0.452	7.99853574607352e-96	11	Ctss
583	5.70255803071902e-93	1.14852809618551	0.829	0.438	1.59660219744071e-88	11	Gm2a
584	3.28979075214345e-86	1.05089397165844	0.864	0.495	9.21075614785123e-82	11	Lsp1
585	3.90322078030836e-85	0.911879211447637	0.829	0.399	1.09282375407073e-80	11	Kctd12
586	3.2209141237389e-84	0.883653672465659	0.858	0.476	9.01791536364418e-80	11	Syngr2
587	7.58581832326822e-81	0.877800629327737	0.33	0.067	2.12387741414864e-76	11	Tbc1d4
588	8.18643597865634e-81	1.26515944226728	0.986	0.919	2.2920383453042e-76	11	Crip1
589	8.07057452396906e-69	0.973168090391748	0.699	0.325	2.25959945522086e-64	11	Ckb
590	1.5006585251744e-57	0.829160184632868	0.472	0.167	4.20154373878328e-53	11	Dab2
591	2.51179452469997e-51	0.9141482120754	0.594	0.259	7.03252231025496e-47	11	Ccl9
592	5.80114860369208e-49	1.08641478378882	0.733	0.48	1.62420558606171e-44	11	Id2
593	8.61777693886766e-47	1.64506457396359	0.325	0.1	2.41280518734417e-42	11	Pf4
594	1.20067406462958e-44	0.957546189419815	0.814	0.58	3.36164724614989e-40	11	Marcksl1
595	3.01429023891349e-42	0.836372563639575	0.493	0.217	8.43940981090999e-38	11	Csf1r
596	4.40496774078462e-41	1.01711789920988	0.632	0.329	1.23330286806488e-36	11	Cd14
597	2.18190651451389e-32	1.68447978008438	0.467	0.226	6.108901859336e-28	11	Ccl2
598	7.20124668892277e-29	0.963268274136255	0.554	0.328	2.0162050479646e-24	11	Irf8
599	6.388556156016e-24	1.9496372236279	0.33	0.152	1.78866795256136e-19	11	Ccl7
600	1.25056327224938e-23	0.857175621499083	0.507	0.281	3.50132704964382e-19	11	Ccl3
601	0	3.18762410464839	0.991	0.136	0	12	Cxcl15
602	0	2.9300699478579	0.985	0.1	0	12	Sftpd
603	0	2.64201968560895	0.991	0.214	0	12	Scd1
604	0	2.55717823238285	0.988	0.056	0	12	Slc34a2
605	0	2.39996814838168	0.997	0.235	0	12	Wfdc2
606	0	2.38222459960037	0.982	0.047	0	12	Sfta2
607	0	2.311163947132	0.963	0.102	0	12	Chil1
608	0	2.28100593886727	0.972	0.063	0	12	S100g
609	0	1.7527460683533	0.975	0.028	0	12	Lamp3
610	0	1.60748501494877	0.914	0.026	0	12	Hc
611	0	1.42596286421889	0.988	0.157	0	12	Cldn18
612	0	1.41983712625646	0.966	0.204	0	12	Lpcat1
613	0	1.37706018151811	0.948	0.072	0	12	Atp1b1
614	0	1.30041723469888	0.951	0.093	0	12	Dram1
615	0	1.2877202816934	0.945	0.018	0	12	Lgi3
616	0	1.27431593684856	0.899	0.041	0	12	Cldn3
617	0	1.23739624556315	0.923	0.07	0	12	Fasn
618	0	1.22172169350942	0.856	0.017	0	12	Pla2g1b
619	0	1.20483031349777	0.874	0.017	0	12	Bex4
620	0	1.15639950299784	0.963	0.146	0	12	Abca3
621	0	1.13600677787781	0.982	0.177	0	12	Alcam
622	0	1.12149910510003	0.911	0.024	0	12	Ppp1r14c
623	0	1.12006513067974	0.933	0.12	0	12	Aqp5
624	0	1.11090954225182	0.92	0.042	0	12	Etv5
625	0	1.09056054552674	0.896	0.052	0	12	Ptprf
626	0	1.07394896745437	0.84	0.078	0	12	Krt18
627	0	1.0304610211625	0.88	0.039	0	12	Muc1
628	0	1.02965773434667	0.831	0.026	0	12	Irx1
629	0	0.991775812994221	0.733	0.081	0	12	Apoc1
630	4.73711481317893e-307	1.38564687456104	0.887	0.149	1.32629740539384e-302	12	Gclc
631	3.52350463577668e-301	1.30710456349367	0.982	0.207	9.86510827924755e-297	12	Chchd10
632	2.53338098872038e-284	3.82698656956523	0.994	0.321	7.09296009221931e-280	12	Sftpb
633	1.78138695526747e-276	2.04695646219225	0.988	0.284	4.98752719735787e-272	12	Cbr2
634	2.62515096692529e-276	1.16818898984223	0.629	0.069	7.34989767719743e-272	12	Areg
635	9.65406157025501e-262	1.09721956853388	0.96	0.212	2.70294415844e-257	12	Spint2
636	1.06276949486749e-255	1.73830259409391	0.972	0.241	2.97554203173e-251	12	Napsa
637	9.62911367178597e-247	1.41309388062962	0.88	0.17	2.69595924582664e-242	12	Lcn2
638	2.79126654396319e-241	4.20545996945966	0.994	0.444	7.81498806978813e-237	12	Sftpa1
639	1.33320229158298e-239	1.11681595848999	0.923	0.216	3.73269977597401e-235	12	Scd2
640	3.47540727653816e-204	1.13752334096567	0.979	0.29	9.73044529285154e-200	12	Rnase4
641	3.70752764773027e-204	4.721294079622	0.997	0.955	1.03803359081152e-199	12	Sftpc
642	2.28864865016575e-202	2.12242312986423	0.883	0.201	6.40775849073406e-198	12	Lyz1
643	1.60842548887579e-194	1.20028478324484	1	0.45	4.50326968375442e-190	12	Ager
644	3.60781476406798e-171	1.1001859989301	0.979	0.358	1.01011597764375e-166	12	Sdc4
645	3.19877437407682e-164	1.49165837508435	0.997	0.846	8.95592849254029e-160	12	Npc2
646	4.04718979930331e-156	1.09107197020946	0.951	0.353	1.13313220000894e-151	12	Errfi1
647	9.06648746753034e-154	1.24043375667459	0.982	0.434	2.53843516115914e-149	12	Elovl1
648	2.77029713156923e-145	1.20999446635068	0.957	0.35	7.75627790896754e-141	12	Ctsh
649	2.62606926059457e-139	1.02243963882832	0.862	0.263	7.35246871581268e-135	12	Fabp5
650	6.66981720384051e-133	1.72310048325402	0.997	0.924	1.86741542073127e-128	12	Lyz2
651	0	2.53490557671015	0.979	0.196	0	13	Prss23
652	0	2.4189779466388	0.879	0.053	0	13	Slc6a2
653	0	1.69444823932316	0.585	0.028	0	13	Cytl1
654	0	1.35398974130934	0.752	0.061	0	13	Amigo2
655	0	1.34662177454484	0.752	0.059	0	13	Car8
656	0	1.27967507808652	0.805	0.1	0	13	Vegfc
657	0	1.07213548024861	0.443	0.02	0	13	Cpe
658	1.21871774735542e-259	1.57221907244903	0.904	0.171	3.4121659490457e-255	13	Ackr3
659	1.70618493615829e-249	2.34182641168836	0.975	0.274	4.77697658425599e-245	13	Vwf
660	4.20871427701613e-249	1.50327456588107	0.596	0.065	1.17835582327897e-244	13	Ch25h
661	5.75025761327289e-243	1.6105067986781	0.411	0.029	1.60995712656414e-238	13	Selp
662	4.5040024745594e-162	1.05604616758301	0.745	0.162	1.26103061282714e-157	13	Lbp
663	4.58050312496322e-146	1.38617672900248	0.989	0.48	1.2824492649272e-141	13	Cd200
664	3.81462830390753e-142	2.10552800559335	0.72	0.181	1.06801963252803e-137	13	Vcam1
665	3.62885724110448e-141	1.22127213636069	0.908	0.33	1.01600745036443e-136	13	Csrp2
666	3.90560494041076e-130	1.27987714185551	0.961	0.408	1.0934912712162e-125	13	Lyve1
667	6.56925052296229e-129	1.23353518315591	0.918	0.351	1.83925876141898e-124	13	Tinagl1
668	2.21090029085485e-123	0.784070246527259	0.635	0.138	6.19007863433541e-119	13	Bst1
669	2.64279174616596e-115	1.4242698420163	0.532	0.112	7.39928833091546e-111	13	Rnd1
670	3.94995405431274e-113	1.40153483307534	0.791	0.267	1.10590813612648e-108	13	Lrg1
671	1.28838573467062e-111	1.50725884714293	0.794	0.285	3.6072223799308e-107	13	Tmem252
672	7.38892744261355e-111	1.22777762166142	0.996	0.705	2.06875190538294e-106	13	Aqp1
673	1.2369638543854e-108	0.779789808337201	0.688	0.195	3.46325139950824e-104	13	Jam2
674	3.65261392547732e-106	0.77315450793915	0.596	0.147	1.02265884685514e-101	13	Ptgs1
675	2.86412130546858e-103	0.944695261858243	0.879	0.407	8.01896683105092e-99	13	Adam15
676	2.02725545391959e-91	0.850180573379673	0.674	0.202	5.67590981988406e-87	13	Grrp1
677	1.6013614678508e-90	1.04188761737093	0.993	0.602	4.48349183768868e-86	13	Tm4sf1
678	1.11552275070909e-89	1.21216819715247	0.723	0.267	3.12324059743531e-85	13	Rcan1
679	5.1081990498536e-89	0.971344573480069	0.979	0.641	1.43019356997801e-84	13	Thbd
680	3.36649376875413e-88	1.21727972101469	0.915	0.518	9.42550925375782e-84	13	Emp1
681	3.50081570108792e-87	0.916917552918076	0.865	0.413	9.80158379990597e-83	13	Il6st
682	1.10545309637255e-86	0.834579362738764	0.926	0.474	3.09504757922388e-82	13	Ece1
683	5.55634915825565e-81	0.811230537280918	0.819	0.353	1.55566663732842e-76	13	Tmem2
684	5.5648599717415e-81	0.851194237778162	0.879	0.473	1.55804949488818e-76	13	Heg1
685	1.6259087808536e-80	0.810103868160697	0.755	0.299	4.5522194046339e-76	13	Crim1
686	5.97595909162612e-78	0.778943593203329	0.986	0.749	1.67314902647348e-73	13	Ptprb
687	1.06497210816083e-77	1.16086836736256	0.94	0.613	2.98170890842868e-73	13	Icam1
688	2.99690644052716e-76	0.843566707991652	0.957	0.536	8.39073865218794e-72	13	Cd93
689	1.93647097672571e-72	0.809700286997956	0.986	0.76	5.42173144063664e-68	13	Clic4
690	1.75577503222158e-70	0.979730105605913	0.918	0.572	4.91581893521397e-66	13	Pim3
691	6.48342398527819e-70	0.889326589991358	0.979	0.604	1.81522904739819e-65	13	Hpgd
692	1.39501170576575e-69	0.809988377414402	0.688	0.256	3.90575377380294e-65	13	Hs3st1
693	2.23034829240238e-68	0.782146720011538	0.993	0.789	6.24452914906819e-64	13	Ctla2a
694	4.03058088111764e-66	0.792409596034563	0.95	0.577	1.12848203509532e-61	13	Sdpr
695	2.21001895350159e-65	0.948925313588121	0.929	0.564	6.18761106601374e-61	13	Timp3
696	1.73403341362557e-60	0.855205686584673	0.823	0.416	4.85494675146886e-56	13	Gm13889
697	3.26762605061567e-52	0.795477770374786	0.961	0.758	9.14869941651375e-48	13	Socs3
698	6.99197229892472e-50	0.817412336064192	0.532	0.194	1.95761240425294e-45	13	Apold1
699	2.92832505825495e-48	0.770851282308836	0.812	0.475	8.19872449810222e-44	13	Adamts1
700	3.15396632316298e-38	1.07574724884791	0.472	0.184	8.83047491159172e-34	13	Ptgs2
701	0	1.50674655327338	0.753	0.035	0	14	Adgre4
702	0	1.36124401341131	0.734	0.041	0	14	Treml4
703	0	1.08341258949774	0.438	0.013	0	14	Cd300e
704	8.44803377398063e-282	1.59354941532571	0.798	0.109	2.3652804960391e-277	14	Pou2f2
705	9.87686983809613e-268	1.38409853114459	0.801	0.116	2.76532601727015e-263	14	Clec4a1
706	5.30306884184903e-262	1.30144158431615	0.655	0.074	1.48475321434089e-257	14	Spn
707	1.75197030350396e-211	1.76157795703364	0.91	0.233	4.90516645575039e-207	14	Itgal
708	2.28600992852517e-200	1.28842248929184	0.865	0.167	6.40037059788478e-196	14	Ifitm6
709	3.92262447340137e-196	1.85086804771967	0.985	0.33	1.09825640006292e-191	14	Lst1
710	3.1178733810698e-189	1.42867229727292	0.858	0.21	8.72942189231923e-185	14	Csf1r
711	6.47977353138956e-189	1.1550357443296	0.727	0.132	1.81420699331845e-184	14	Cd300a
712	4.98367138306067e-167	1.19254433466181	0.775	0.172	1.39532831382933e-162	14	AF251705
713	1.25460411130588e-164	1.17073237731349	0.719	0.148	3.5126405908342e-160	14	Clec4a3
714	4.68093870047082e-161	1.40799758912607	0.936	0.282	1.31056921735782e-156	14	Cybb
715	3.36621500638042e-156	1.63203637860861	0.996	0.662	9.4247287748639e-152	14	Gngt2
716	8.79109913490818e-156	1.37162877709545	0.749	0.175	2.46133193579159e-151	14	Pglyrp1
717	2.2908550507799e-153	1.24504173531642	0.667	0.132	6.41393597117358e-149	14	Fcgr4
718	4.50363577884877e-153	0.99354849369554	0.551	0.092	1.26092794536208e-148	14	Adrbk2
719	4.94711447211259e-147	1.57049628464213	1	0.781	1.38509310990208e-142	14	Gpx1
720	4.0510774165205e-139	1.19456041619778	0.843	0.222	1.13422065507741e-134	14	Ms4a6c
721	1.80626112174351e-134	1.2527335894244	0.94	0.343	5.05716988865747e-130	14	Spi1
722	2.54128846287134e-132	1.06661252398087	0.614	0.132	7.11509943834717e-128	14	Myo1g
723	1.19198704949374e-130	0.982089136728933	0.581	0.114	3.33732534117257e-126	14	Slc11a1
724	9.81556646932077e-130	1.01517077164843	0.566	0.106	2.74816230008043e-125	14	Stap1
725	5.72202128241918e-129	0.987247653041487	0.581	0.117	1.60205151865172e-124	14	Stk10
726	2.14699152317133e-123	1.39998531838606	1	0.609	6.01114686657508e-119	14	Fcer1g
727	1.6735709483917e-121	1.05668542689196	0.667	0.166	4.68566394130707e-117	14	Fgr
728	9.62077034412257e-117	1.06835717461837	0.794	0.26	2.69362328094744e-112	14	Fyb
729	4.43873695937244e-114	1.25569294382101	0.906	0.439	1.24275757388509e-109	14	Gm2a
730	1.05322077615625e-111	1.27004056636941	1	0.757	2.94880752908227e-107	14	Tyrobp
731	1.10612271728392e-104	1.0074585924195	0.985	0.455	3.09692238385153e-100	14	Ctss
732	2.83658241098946e-102	1.05706961755717	0.79	0.283	7.9418634342883e-98	14	Itgb2
733	4.36184472699238e-102	1.07232338593767	0.903	0.415	1.22122928666333e-97	14	Ptprc
734	1.38974027913598e-101	1.08260658313769	0.963	0.513	3.89099483352491e-97	14	Coro1a
735	1.50358134045515e-101	1.04431807370809	0.678	0.181	4.20972703700632e-97	14	Bcl2a1d
736	7.77075535167234e-101	1.00155062986843	0.978	0.521	2.17565608336122e-96	14	Laptm5
737	1.19762483607369e-99	1.04018200131674	0.734	0.249	3.35311001603913e-95	14	Metrnl
738	2.84296932034703e-98	1.09033146709671	1	0.709	7.95974550310761e-94	14	Cebpb
739	1.05384591213009e-97	1.06638302249621	0.981	0.73	2.95055778478183e-93	14	Ctsb
740	2.54115233563291e-97	1.16602084642746	0.622	0.19	7.11471830930502e-93	14	Dusp16
741	5.97631125768232e-97	1.09232913623478	0.974	0.619	1.6732476259259e-92	14	Msrb1
742	4.00986423478939e-96	1.3652052797776	0.974	0.644	1.12268178845633e-91	14	Plac8
743	7.3453592995553e-86	0.984277708896943	0.914	0.466	2.05655369668949e-81	14	Cytip
744	1.30037577411798e-85	1.12778770281172	0.801	0.378	3.64079209237553e-81	14	Rel
745	1.10181166713792e-83	1.01055302319651	0.787	0.292	3.08485230565274e-79	14	S100a4
746	1.30503341640411e-80	1.00344999143357	0.779	0.342	3.65383255924822e-76	14	Gpcpd1
747	3.11660298632057e-77	1.01349125987562	0.704	0.263	8.72586504110034e-73	14	Cd83
748	3.71748179511093e-76	1.01274890174429	0.959	0.793	1.04082055299516e-71	14	Sat1
749	9.04310684425763e-65	1.10696043292262	0.944	0.726	2.53188905425525e-60	14	Ifi27l2a
750	1.24965518256249e-59	1.07506613975145	0.91	0.676	3.49878458013846e-55	14	Apoe
751	0	2.62207019743399	0.948	0.129	0	15	Aqp5
752	0	2.61346524570144	0.911	0.085	0	15	Igfbp2
753	0	2.23588401344482	0.977	0.138	0	15	Krt7
754	0	1.94978566331349	0.883	0.067	0	15	Cyp2b10
755	0	1.80548901307368	0.873	0.09	0	15	Pdpn
756	0	1.69974434991623	0.934	0.092	0	15	Mal2
757	0	1.68440595085085	0.859	0.056	0	15	Spock2
758	0	1.66521506702875	0.887	0.039	0	15	Rtkn2
759	0	1.51904165264829	0.93	0.092	0	15	Sec14l3
760	0	1.46896859373336	0.826	0.034	0	15	Col4a3
761	0	1.45046890667732	0.887	0.093	0	15	Scnn1a
762	0	1.38663014005276	0.873	0.087	0	15	Akap5
763	0	1.37486978587934	0.854	0.068	0	15	Slc39a8
764	0	1.29889365086182	0.746	0.039	0	15	Ndnf
765	0	1.28687887743348	0.742	0.056	0	15	Tmem37
766	0	1.20487508174389	0.775	0.021	0	15	Scnn1g
767	0	1.20346328353604	0.878	0.078	0	15	Myh14
768	0	1.16015961860009	0.746	0.029	0	15	Col4a4
769	4.29213690967038e-293	2.20092055538947	0.972	0.151	1.20171249196951e-288	15	Clic3
770	4.87954888546175e-282	2.19042931155992	0.991	0.166	1.36617609695158e-277	15	Cldn18
771	8.81392767558118e-277	1.57765521269431	0.845	0.105	2.46772347060922e-272	15	Mthfd1
772	2.10078516373959e-236	2.2068408988345	0.911	0.162	5.8817783014381e-232	15	Gprc5a
773	3.97242156605434e-230	1.1995674382442	0.808	0.108	1.11219859006389e-225	15	Fbln5
774	3.0524826393197e-228	1.2134823961996	0.864	0.134	8.54634089356729e-224	15	Hs2st1
775	6.43666225670732e-216	1.79717012768868	0.953	0.204	1.80213669863291e-211	15	Cystm1
776	1.15657046437692e-211	1.64276863676847	0.925	0.19	3.2381659861625e-207	15	Lmo7
777	8.21274343644962e-199	1.29331949884101	0.859	0.153	2.29940390733716e-194	15	Pdgfa
778	1.35874694731493e-196	1.20413899056185	0.873	0.155	3.80421970309233e-192	15	Fam174b
779	1.81682053003781e-193	1.41591360696942	0.859	0.145	5.08673411999987e-189	15	Krt19
780	4.55580236189488e-185	1.71346974975388	0.948	0.241	1.27553354528333e-180	15	Hopx
781	4.64726483883081e-182	1.68389927495056	0.92	0.224	1.30114120957585e-177	15	Scd2
782	1.22326062522778e-167	1.6412137328656	0.915	0.221	3.42488509851274e-163	15	Spint2
783	4.42292187446973e-162	1.80875400771035	0.986	0.35	1.23832966641403e-157	15	Cryab
784	5.28311009403992e-159	3.81923186174081	1	0.456	1.4791651641293e-154	15	Ager
785	9.75936891524656e-144	1.64612974832741	0.962	0.292	2.73242810889073e-139	15	Igfbp6
786	2.54540569403854e-139	1.16851236886197	0.822	0.189	7.12662686216909e-135	15	Alcam
787	3.4422088169096e-132	2.15102125976989	1	0.704	9.63749624558349e-128	15	Prdx6
788	1.16013585383654e-129	1.79043677714049	0.911	0.344	3.24814836357154e-125	15	Vegfa
789	8.43089791164292e-126	1.4123851142937	0.958	0.337	2.36048279730178e-121	15	Mettl7a1
790	1.33178084602458e-123	1.23401780905664	0.939	0.286	3.72872001269963e-119	15	Selenbp1
791	4.02468528383335e-122	1.2836780264945	0.972	0.41	1.12683138576766e-117	15	Clic5
792	1.92539948887782e-119	1.14494719058512	0.939	0.293	5.39073348896011e-115	15	Limch1
793	4.02549539959539e-116	1.62570918251576	1	0.637	1.12705820197872e-111	15	Sparc
794	1.1718856110226e-113	1.21799386175479	0.911	0.299	3.28104533374107e-109	15	Rnase4
795	1.39107616432827e-106	1.3305934647884	0.995	0.52	3.89473504488629e-102	15	Emp2
796	3.0566808363683e-104	1.2488203629604	0.962	0.401	8.55809500566395e-100	15	Rgcc
797	3.13590571409366e-102	1.14715391875952	0.995	0.739	8.77990881831942e-98	15	Vamp8
798	5.46121238103905e-93	1.53357955506803	0.995	0.754	1.52903024244331e-88	15	S100a6
799	2.73751200357168e-86	1.25741925456183	0.986	0.546	7.66448610759998e-82	15	Tppp3
800	5.5813189817757e-83	1.32152837781909	0.981	0.537	1.56265768851756e-78	15	Pmp22
801	0	2.6124268411771	1	0.1	0	16	Ifi205
802	0	1.65192602872894	0.709	0.047	0	16	Ifit1bl1
803	0	1.45207857364004	0.793	0.053	0	16	Phf11a
804	9.84496512245388e-296	2.19538555527221	0.983	0.123	2.75639333498464e-291	16	Fcgr1
805	5.62604456044957e-268	1.92173817894663	0.922	0.114	1.57517995603467e-263	16	Ifit2
806	1.12580275505831e-266	1.77242366339274	0.782	0.076	3.15202255361227e-262	16	Cfb
807	1.81844852681746e-249	2.26419746926979	0.944	0.139	5.09129218538353e-245	16	Ms4a6d
808	1.34396709290193e-248	2.06573219402756	0.52	0.032	3.76283906670682e-244	16	Cxcl9
809	2.85878828705028e-247	2.3186698150972	1	0.163	8.00403544608338e-243	16	Mnda
810	1.7750229964552e-240	1.75943459760587	0.939	0.132	4.96970938547526e-236	16	Oasl1
811	2.89635974383754e-223	1.97514895905955	0.575	0.046	8.10922801079634e-219	16	Ccl12
812	3.39106774941852e-222	2.80925891494233	0.972	0.181	9.49431148482197e-218	16	Ms4a4c
813	1.48306844071401e-212	1.99301804001224	0.844	0.117	4.1522950203111e-208	16	Aif1
814	1.78679908462587e-205	2.00343367856677	0.961	0.18	5.0026800771355e-201	16	Pyhin1
815	2.50417097945118e-192	2.02371240368574	0.989	0.211	7.01117790826742e-188	16	Ifi204
816	1.93610205702458e-189	2.23537179604081	0.983	0.225	5.42069853925741e-185	16	Phf11b
817	1.46500343260452e-180	2.71439118909289	1	0.26	4.10171661060613e-176	16	Mx1
818	3.50552066407047e-180	1.9800452180461	0.989	0.224	9.81475675526451e-176	16	Ms4a6c
819	2.4275143761706e-177	1.62977778297675	0.922	0.177	6.79655475040244e-173	16	Gm4955
820	6.94569512862653e-167	1.6115998894412	0.972	0.218	1.94465572211286e-162	16	Ms4a6b
821	9.9564117634963e-166	3.07943600517945	0.86	0.172	2.78759616554369e-161	16	AA467197
822	2.76008683268395e-165	1.49361287926704	0.916	0.182	7.72769111414852e-161	16	Fgl2
823	4.48458458864428e-158	2.08953337807413	0.994	0.257	1.25559399312863e-153	16	Rsad2
824	9.93674690537029e-151	1.79219221913547	0.994	0.304	2.78209039856557e-146	16	Zbp1
825	2.86039640015626e-149	1.79226637894428	0.615	0.08	8.00853784115751e-145	16	Ly6i
826	1.93608565279351e-133	2.68900855016851	1	0.433	5.42065261069128e-129	16	Irf7
827	4.79604193036062e-129	1.92421217064366	0.855	0.225	1.34279581966237e-124	16	Ass1
828	4.17174773072919e-124	1.66038911121518	0.939	0.299	1.16800592964956e-119	16	Isg20
829	3.80912343977231e-117	2.03391649262996	0.994	0.459	1.06647838066745e-112	16	Ctss
830	3.39374333185102e-115	1.59013014249128	0.972	0.398	9.50180258051649e-111	16	Mndal
831	3.02959111037804e-113	1.73394349497985	0.888	0.255	8.48224919083642e-109	16	Tgfbi
832	1.18956536748026e-109	1.65083652085104	0.972	0.367	3.33054511587124e-105	16	Ifit3
833	5.35549845261245e-108	1.48148614415975	0.894	0.305	1.49943245676243e-103	16	Phf11d
834	3.06850791508486e-107	2.28246668942336	1	0.607	8.5912084606546e-103	16	Isg15
835	3.16212562413429e-104	1.92343676733417	0.905	0.33	8.85331932245118e-100	16	Il1rn
836	5.65884444427608e-103	2.21959504116213	0.994	0.647	1.58436326750842e-98	16	Plac8
837	2.47587975242049e-102	2.34738024751436	0.972	0.437	6.93196813082688e-98	16	Ly6c2
838	1.92096570225746e-101	1.62649943382928	0.994	0.848	5.37831977318043e-97	16	Npc2
839	3.97148441059302e-100	1.67131515715718	0.994	0.613	1.11193620527783e-95	16	Fcer1g
840	9.02168353952714e-92	2.00125854275618	0.95	0.44	2.52589095739681e-87	16	Cxcl10
841	1.63956422956086e-90	1.5182352370404	0.933	0.393	4.59045192992449e-86	16	Gbp2
842	2.3514281055293e-90	1.87318927320433	1	0.727	6.58352840986094e-86	16	Ifi27l2a
843	4.3084393212689e-90	1.51691527573357	0.888	0.33	1.20627684116887e-85	16	Capg
844	3.4529639014317e-81	1.52709868497562	0.793	0.277	9.66760833122847e-77	16	Cxcl16
845	1.21477270504805e-78	1.6670728205251	0.994	0.557	3.40112061959354e-74	16	Lgals3
846	8.47389875773001e-75	1.76131548265917	0.966	0.635	2.37252217418925e-70	16	Cstb
847	1.50418219700594e-70	1.54076713688954	0.983	0.675	4.21140931517723e-66	16	Prdx5
848	1.23796790465819e-69	2.02993395205804	0.698	0.226	3.46606253946201e-65	16	Ccl2
849	6.05321767015009e-45	1.65873917789702	0.899	0.591	1.69477988328862e-40	16	AW112010
850	2.08496898748702e-31	1.87610985477167	0.441	0.153	5.83749617116617e-27	16	Ccl7
851	0	2.66741943736026	0.86	0.045	0	17	Gzmb
852	0	2.05796052265041	0.541	0.007	0	17	Klra8
853	0	1.95448763202218	0.512	0.004	0	17	Klra4
854	0	1.86724921292563	0.814	0.017	0	17	Klre1
855	0	1.7624248540764	0.744	0.012	0	17	Klrb1c
856	0	1.76075781796287	0.843	0.057	0	17	Il2rb
857	0	1.75214664409966	0.808	0.053	0	17	Klrk1
858	0	1.71765810752281	0.413	0.012	0	17	Xcl1
859	0	1.59827560944724	0.61	0.007	0	17	Klra7
860	0	1.47143920359792	0.494	0.006	0	17	Klra9
861	0	1.39587616502259	0.634	0.008	0	17	Klrc2
862	0	1.3802788343042	0.703	0.042	0	17	Ctsw
863	0	1.33643066767516	0.593	0.004	0	17	Ncr1
864	0	1.22074619862319	0.442	0.004	0	17	Cma1
865	0	1.21082219997237	0.541	0.009	0	17	Eomes
866	0	1.20759857870705	0.483	0.007	0	17	Klri2
867	0	1.19034822955691	0.413	0.012	0	17	Klrc1
868	5.49870969079596e-305	3.14414966425083	1	0.124	1.53952873922905e-300	17	Nkg7
869	3.33774592626556e-302	1.75864715320306	0.779	0.063	9.34502104435832e-298	17	Klrd1
870	3.90995732729694e-282	3.95729661479677	0.983	0.132	1.0947098524966e-277	17	Gzma
871	6.42763437258926e-266	1.11644651983263	0.535	0.03	1.79960907163754e-261	17	Cst7
872	6.41349006824855e-256	1.47915809670902	0.68	0.055	1.79564894930823e-251	17	Sh2d2a
873	2.33129096861088e-229	1.43047244964813	0.709	0.067	6.52714845391673e-225	17	Txk
874	1.09107008253219e-216	1.09034142999295	0.366	0.016	3.05477801707361e-212	17	Tnfrsf9
875	1.01060641647565e-198	1.17209298470472	0.256	0.008	2.82949584484853e-194	17	Ifng
876	1.39779636381171e-159	1.45356269297286	0.82	0.14	3.91355025940003e-155	17	Ptprcap
877	9.61304117321786e-149	1.44868752535217	0.738	0.115	2.69145926767754e-144	17	Ms4a4b
878	1.12041730472925e-139	1.22547444214618	0.733	0.124	3.13694436978094e-135	17	Sept1
879	3.09735159257875e-138	1.15165933721019	0.599	0.078	8.67196498890199e-134	17	Lck
880	5.14492635018013e-135	1.16988135980125	0.616	0.086	1.44047647952343e-130	17	Ptpn22
881	1.9161338054862e-130	2.26402827736206	0.953	0.325	5.36479142860025e-126	17	Irf8
882	2.66785616514248e-123	3.66856867160412	1	0.489	7.4694636911659e-119	17	Ccl5
883	4.34511450910429e-112	2.57836520038528	1	0.589	1.21654516025902e-107	17	AW112010
884	1.48503465901543e-107	1.4810913106212	0.895	0.267	4.15780003831141e-103	17	Hcst
885	7.58033993874532e-86	1.45040984133983	0.948	0.431	2.12234357604992e-81	17	Vps37b
886	8.22022683181093e-85	1.42777422245338	0.756	0.238	2.30149910837043e-80	17	Serpinb9
887	4.86528710025874e-80	1.48726891030598	0.849	0.383	1.36218308233044e-75	17	Ugcg
888	7.44520380486414e-78	1.36490862287945	0.686	0.204	2.08450816128586e-73	17	Serpinb6b
889	1.74988786503438e-73	1.21214949039828	0.901	0.42	4.89933604452325e-69	17	Ptprc
890	2.18686741097833e-73	1.66534904457399	0.959	0.61	6.12279137725713e-69	17	Lgals1
891	2.60327609614173e-73	1.20158881897635	0.855	0.338	7.2886524139776e-69	17	Selplg
892	3.34946779484687e-73	1.13900039373721	0.791	0.277	9.37783993201227e-69	17	Hmha1
893	9.76713634962239e-72	1.15102951770359	0.942	0.468	2.73460283516728e-67	17	Rac2
894	6.28448555591284e-71	1.50643967148645	0.89	0.481	1.75953026594448e-66	17	Id2
895	1.11628774544439e-64	1.10396037371096	0.971	0.859	3.12538242969522e-60	17	H2afz
896	9.82936864296368e-62	1.12056175561404	0.68	0.231	2.75202663265697e-57	17	Bcl2
897	3.17120822196725e-58	1.21357395235917	0.756	0.329	8.87874877986391e-54	17	Nabp1
898	1.36257980619907e-57	1.20421971388186	0.5	0.128	3.81495094139615e-53	17	Spry2
899	4.76098060550786e-56	1.19657388736751	0.866	0.517	1.33297934993009e-51	17	Zfp36l2
900	1.86932328807051e-41	1.06030058153972	0.849	0.634	5.23373134193983e-37	17	Ifngr1
901	0	2.09207138152625	0.73	0.039	0	18	Icos
902	0	1.73381278328714	0.681	0.009	0	18	Cxcr6
903	0	1.35677865922101	0.44	0.009	0	18	Actn2
904	0	1.06041457002658	0.44	0.009	0	18	Il2ra
905	0	0.998931553006144	0.326	0.005	0	18	Tnfsf11
906	6.45200969422414e-297	1.23368714205497	0.411	0.012	1.80643367418887e-292	18	5430421N21Rik
907	2.83122266144406e-218	1.50583014434163	0.27	0.006	7.92685720751108e-214	18	Calca
908	3.42331394745365e-180	1.21706075562331	0.525	0.038	9.58459439008074e-176	18	Ikzf3
909	8.521364272882e-159	1.70634962857385	0.688	0.079	2.3858115691215e-154	18	Il7r
910	2.46448318006826e-147	1.77787301143608	0.716	0.095	6.90006000755513e-143	18	Thy1
911	1.80273252707435e-140	0.95167355118552	0.411	0.029	5.04729052930276e-136	18	Bcl11b
912	4.1719920924505e-133	1.15360217688808	0.574	0.062	1.16807434604429e-128	18	Itk
913	2.36196764995157e-132	1.73210751128289	0.688	0.095	6.6130370263344e-128	18	Cd3g
914	1.74953136148502e-130	1.41278223393808	0.709	0.101	4.89833790588576e-126	18	Lat
915	2.56288332417004e-128	1.47145566300253	0.645	0.084	7.17556073101129e-124	18	Cd3e
916	7.72692921251642e-93	1.53834843165241	0.716	0.145	2.16338564092035e-88	18	Ltb
917	9.07257376781437e-93	1.28676550201823	0.723	0.144	2.54013920351267e-88	18	Ptprcap
918	7.7570294570472e-91	0.934512466639229	0.496	0.067	2.17181310738407e-86	18	Skap1
919	1.99794803704181e-83	1.87854451397881	0.667	0.15	5.59385491410967e-79	18	Ramp3
920	6.60124751346689e-82	1.62155296190009	0.787	0.238	1.84821727882046e-77	18	Rora
921	7.6960551822821e-80	0.946624394712499	0.461	0.064	2.15474152993534e-75	18	Il2rb
922	1.51431797219048e-68	1.10804245769954	0.582	0.116	4.23978745853891e-64	18	Cd3d
923	1.69070001182052e-64	1.06938573397419	0.574	0.132	4.73362189309509e-60	18	Tmem64
924	3.89123256934364e-64	1.52789745630412	0.837	0.297	1.08946729476483e-59	18	S100a4
925	1.68001747981199e-53	0.984995242409217	0.376	0.063	4.7037129399776e-49	18	Tnfrsf18
926	7.36396152180854e-53	1.59850687362932	0.851	0.434	2.06176194687596e-48	18	Vps37b
927	2.61677150669007e-49	1.37643964416431	0.667	0.236	7.32643686443086e-45	18	Ramp1
928	4.5238639422773e-45	1.22267916547089	0.66	0.246	1.2665914265588e-40	18	Dgat1
929	8.44337446632223e-45	1.26401235683343	0.645	0.252	2.3639759830809e-40	18	Nrip1
930	2.50818837643697e-44	1.10816207723255	0.723	0.29	7.02242581634824e-40	18	Emb
931	1.48706494432296e-43	1.05364095778701	0.475	0.124	4.16348443111543e-39	18	Maf
932	3.23231880130163e-40	1.01521984184932	0.695	0.271	9.04984617988429e-36	18	Hcst
933	3.28735872625492e-38	1.20053720795178	0.645	0.279	9.20394696176851e-34	18	Uhrf2
934	2.77638592140287e-35	1.00637972808934	0.723	0.364	7.77332530274376e-31	18	Tnfaip3
935	2.82034132647874e-35	0.971105515514373	0.426	0.118	7.89639164587517e-31	18	Prr7
936	9.17028189069883e-35	0.970170317750358	0.475	0.139	2.56749552375786e-30	18	Rgs1
937	1.41360886328514e-34	0.996156828189544	0.667	0.306	3.95782209542572e-30	18	Cd82
938	1.52447557219668e-32	1.34638637699868	0.745	0.429	4.26822670703625e-28	18	Rgs2
939	1.48806609062942e-30	1.07826156811769	0.681	0.341	4.16628744054424e-26	18	Selplg
940	1.02248311247919e-29	1.0933441846709	0.66	0.332	2.86274821831923e-25	18	Nabp1
941	3.0657394585985e-27	1.42188927822418	0.674	0.392	8.58345733618409e-23	18	Furin
942	1.60766390632034e-25	1.54328765975054	0.709	0.515	4.50113740491568e-21	18	Lmo4
943	1.78592272182447e-25	1.10496425003427	0.823	0.613	5.00022643656415e-21	18	Lgals1
944	1.69600562399194e-24	1.0455014334802	0.546	0.263	4.74847654605264e-20	18	Eprs
945	2.07750534572811e-22	0.943049969616454	0.688	0.413	5.81659946696956e-18	18	Pxdc1
946	8.67079465974937e-20	1.01841021651072	0.681	0.492	2.42764908883663e-15	18	Nfkb1
947	2.3319252856671e-19	1.34590346676355	0.284	0.084	6.52892441481075e-15	18	Areg
948	8.0240562464333e-18	1.0414782236587	0.681	0.508	2.2465752678764e-13	18	Crem
949	1.11702047117625e-15	1.24428153140083	0.688	0.548	3.12743391519928e-11	18	Odc1
950	0.000200847704182481	3.6842515165744	0.532	0.484	1	18	Hba-a1
951	0	1.24559852085592	0.81	0.015	0	19	Cldn10
952	0	1.05150561157026	0.655	0.016	0	19	Pon1
953	0	0.966847191596624	0.75	0.018	0	19	Gpx2
954	0	0.96264549860057	0.595	0.015	0	19	Lypd2
955	0	0.848787395123114	0.512	0.008	0	19	BC048546
956	3.37604819658273e-246	0.52686104089369	0.452	0.011	9.45225974079233e-242	19	Slc16a11
957	9.12147773745497e-232	1.15201482416457	0.81	0.045	2.55383133693264e-227	19	Gsta4
958	1.61909403586144e-222	1.15805513843691	0.667	0.031	4.53313948160485e-218	19	Scgb1c1
959	3.56099031375878e-189	0.564166738735871	0.488	0.018	9.97006068046184e-185	19	Aldh1a7
960	3.49968771172155e-187	0.633341113890996	0.56	0.025	9.79842565527798e-183	19	Tspan1
961	1.17694362106058e-151	2.63726817023384	0.917	0.102	3.2952067502454e-147	19	Cyp2f2
962	1.93125383989385e-151	0.723098364339124	0.452	0.02	5.40712450093479e-147	19	Cxcl17
963	1.56422870033297e-132	1.44325706919482	0.929	0.118	4.37952751519226e-128	19	Ldhb
964	1.20616890367591e-116	3.86542366549337	0.952	0.158	3.3770316965118e-112	19	Scgb3a2
965	1.2185668287646e-112	1.09311441043259	0.726	0.071	3.41174340717513e-108	19	Sfta2
966	5.5434932298644e-109	0.834738714351067	0.667	0.062	1.55206723449743e-104	19	Cldn3
967	4.54015720858566e-88	2.57328409889792	1	0.252	1.27115321525981e-83	19	Wfdc2
968	9.40552978028728e-88	1.34477760933805	0.917	0.174	2.63336022788483e-83	19	Dcxr
969	1.97745884358365e-86	1.06369840442424	0.905	0.156	5.53648927026551e-82	19	Cxcl15
970	4.17547438571728e-82	3.34683163456105	1	0.3	1.16904931851312e-77	19	Cbr2
971	5.20248703116553e-80	0.627092500801907	0.571	0.061	1.45659231898572e-75	19	Muc1
972	8.31406761178608e-75	0.550559122179201	0.583	0.068	2.32777264994787e-70	19	Smim22
973	2.90972119122087e-74	0.693966530159262	0.702	0.096	8.1466373911802e-70	19	Krt18
974	4.38994828341121e-69	0.799112389185873	0.667	0.095	1.22909772038947e-64	19	Atp1b1
975	6.25925613119217e-68	1.08224725730627	0.952	0.225	1.75246653161118e-63	19	Chchd10
976	5.08146130305606e-67	0.97539471583859	0.726	0.122	1.42270753562964e-62	19	Sftpd
977	3.74797913171743e-64	0.645078175329235	0.655	0.101	1.04935919729825e-59	19	Tst
978	2.82485493622994e-62	1.29927814444489	0.988	0.337	7.90902885045658e-58	19	Sftpb
979	6.97553259447271e-59	2.25175936615287	0.976	0.341	1.95300961580047e-54	19	Hp
980	8.40010320161675e-56	1.56597728286367	0.988	0.432	2.35186089438866e-51	19	Mgst1
981	2.14963331882668e-55	4.79968677655492	1	0.999	6.01854336605093e-51	19	Scgb1a1
982	3.09604541899374e-48	0.759095103845103	0.762	0.163	8.66830796409866e-44	19	Clic3
983	1.49851196981917e-45	0.784612894831313	0.81	0.209	4.19553381309972e-41	19	Gsta3
984	3.8072418283011e-44	1.39343780147943	1	0.707	1.06595156708774e-39	19	Prdx6
985	4.55615776328437e-44	1.04841713297844	0.952	0.457	1.27563305056436e-39	19	Sftpa1
986	1.83369601655156e-40	2.81142022544419	0.607	0.136	5.13398210714106e-36	19	Retnla
987	5.99443404562627e-39	0.681786461903874	0.81	0.23	1.67832164409444e-34	19	Spint2
988	9.79372915090788e-38	1.26377575754275	0.81	0.245	2.74204828767119e-33	19	Gsto1
989	1.13260382165253e-36	1.29249539774077	0.821	0.295	3.17106417986276e-32	19	Selenbp1
990	2.33371224273524e-36	1.58805463671224	0.952	0.406	6.53392753721011e-32	19	Nupr1
991	2.94946946602033e-28	0.828809642764494	0.988	0.72	8.25792461096372e-24	19	Cyb5a
992	1.68477646648821e-25	0.65619098485297	0.833	0.308	4.71703715087369e-21	19	Aldh1a1
993	2.01848556472817e-25	0.994558765883342	0.512	0.125	5.65135588412594e-21	19	Chil1
994	1.21095761584592e-23	0.651910479308268	1	0.85	3.39043913284541e-19	19	Npc2
995	9.72698610452749e-20	0.56018926988979	0.798	0.347	2.72336156954561e-15	19	Gstm2
996	1.06412375029438e-18	0.618049957308025	0.619	0.232	2.9793336760742e-14	19	Ces1d
997	6.14885472195402e-16	0.508340407391792	0.988	0.742	1.72155634505269e-11	19	Vamp8
998	1.64449197454322e-13	0.519487803106694	0.881	0.473	4.60424863032612e-09	19	Wbp5
999	2.11988270787844e-12	0.521859511617261	0.988	0.77	5.93524760551805e-08	19	Uqcr10
1000	9.20908085182365e-11	2.30653221679348	0.417	0.159	2.57835845689358e-06	19	Scgb3a1
1001	0	2.637003700536	0.585	0.014	0	20	Hhip
1002	3.35847272445156e-241	2.20725177955958	0.512	0.015	9.40305193391947e-237	20	Aspn
1003	4.33039046637194e-183	1.67946748963133	0.366	0.01	1.21242272277482e-178	20	Lum
1004	1.35535914806869e-101	1.90700365215914	0.561	0.049	3.79473454276271e-97	20	Igfbp5
1005	9.37811114661195e-90	1.63982837162448	0.61	0.066	2.62568355882841e-85	20	Fxyd6
1006	3.18946890461677e-77	1.33717914886301	0.524	0.057	8.92987503914603e-73	20	Gja1
1007	1.37927799250293e-69	1.31634122442341	0.488	0.055	3.86170252340971e-65	20	Grem2
1008	3.51145233568498e-58	2.30294726648987	0.707	0.151	9.83136424945081e-54	20	Mustn1
1009	8.93630665546572e-46	1.4745166826574	0.439	0.063	2.50198713739729e-41	20	Meg3
1010	1.1995379301829e-44	1.96561549040788	0.622	0.146	3.35846629692607e-40	20	Enpp2
1011	2.88795992429217e-43	2.08926122010415	0.573	0.121	8.08571019603323e-39	20	Igfbp3
1012	1.20831133331526e-37	2.40442638243208	0.39	0.062	3.38303007101606e-33	20	Acta2
1013	3.44311575441427e-37	1.06943508029916	0.622	0.161	9.64003548920908e-33	20	Fstl1
1014	7.92097634950902e-34	1.11931442678047	1	0.98	2.21771495833554e-29	20	Junb
1015	5.25880437129062e-33	1.22307199913533	1	0.822	1.47236004787395e-28	20	Egr1
1016	8.55544090209561e-33	1.34678085279175	0.78	0.295	2.39535234376873e-28	20	Rarres2
1017	4.27009835123793e-29	1.56870648245586	0.463	0.109	1.19554213637959e-24	20	Myl9
1018	1.5043901141441e-27	1.99659833246944	0.451	0.108	4.21199144158066e-23	20	Tagln
1019	2.12805930397016e-26	1.45800784985196	0.976	0.915	5.95814043925567e-22	20	Btg2
1020	2.75444352226908e-26	1.10963988331622	0.622	0.203	7.71189097364896e-22	20	Col1a1
1021	2.85590814211972e-26	1.20031851950772	0.439	0.109	7.99597161630679e-22	20	Bmp5
1022	2.9809380479923e-26	1.34999511288735	0.988	0.931	8.34603034676884e-22	20	Fos
1023	1.9136195869104e-25	1.04808567643412	0.61	0.207	5.35775211943175e-21	20	Serpine2
1024	1.29741819255298e-24	1.70725782278865	0.89	0.533	3.63251145550983e-20	20	Thbs1
1025	3.07105579049109e-24	1.29348310848048	0.659	0.254	8.59834200221696e-20	20	Col3a1
1026	6.17379734989844e-24	1.22725529437178	0.39	0.092	1.72853978202456e-19	20	Tpm2
1027	3.93485631019137e-21	1.17682692229405	0.793	0.411	1.10168106972738e-16	20	Gem
1028	9.39607883390726e-20	1.29113056216833	0.878	0.641	2.63071415191735e-15	20	Zfp36l1
1029	3.81310024593447e-19	1.03488907311777	0.817	0.524	1.06759180685673e-14	20	Coq10b
1030	5.1890058483092e-19	1.30960933955503	0.415	0.124	1.45281785740961e-14	20	Tnfaip6
1031	9.01551935952505e-19	1.25565531612825	0.951	0.914	2.52416511027982e-14	20	Mgp
1032	1.02702089058515e-18	1.11590065841403	0.902	0.71	2.8754530894603e-14	20	Nr4a1
1033	9.59159025302752e-18	2.11861457622786	0.927	0.788	2.68545343904265e-13	20	Mt1
1034	6.22898965741491e-17	1.41948718322096	0.549	0.221	1.74399252428303e-12	20	Cxcl1
1035	1.22812457075578e-14	1.47410966704327	0.805	0.579	3.43850317320203e-10	20	Gadd45g
1036	3.43767185223348e-13	1.24817863997294	0.646	0.375	9.6247936518833e-09	20	Sdc4
1037	5.65594703981446e-13	1.08716293408388	0.939	0.745	1.58355205220725e-08	20	Hspb1
1038	6.33833215052178e-13	1.20231194829404	0.72	0.498	1.77460623550309e-08	20	Maff
1039	1.15362809433203e-12	1.23912932853649	0.354	0.12	3.22992793851081e-08	20	Dcn
1040	8.88709071573875e-12	1.04294684684546	0.524	0.252	2.48820765859254e-07	20	Eln
1041	2.95475123197301e-11	1.23328249844475	0.366	0.141	8.27271249927802e-07	20	Spon2
1042	1.61455264854341e-10	1.04114354196361	0.732	0.492	4.52042450539184e-06	20	Cyr61
1043	2.94278162869143e-10	1.12016191794457	0.646	0.432	8.23920000401026e-06	20	Rgs2
1044	5.91102030161195e-10	1.34121446750984	0.744	0.548	1.65496746404531e-05	20	Odc1
1045	6.64310249086486e-10	1.08719214584215	0.878	0.745	1.85993583539234e-05	20	Id3
1046	6.1380060535001e-09	1.19441006013656	0.488	0.262	0.000171851893485896	20	Ogn
1047	1.12616830041715e-08	1.54907710667281	0.39	0.178	0.000315304600750794	20	Il6
1048	3.74292067706422e-08	1.90950801678173	0.72	0.608	0.00104794293116444	20	Mt2
1049	9.72920992380045e-08	1.05283676171653	0.39	0.202	0.00272398419446565	20	Arrdc3
1050	8.44572574985695e-05	4.63850495591011	0.268	0.148	1	20	Ccl21a
1051	0	2.90266020868057	1	0.018	0	21	Ccdc153
1052	0	2.62343688923699	1	0.022	0	21	Dynlrb2
1053	0	2.57047173718917	1	0.016	0	21	1110017D15Rik
1054	0	2.43559842272956	1	0.009	0	21	Tmem212
1055	0	2.39688150460781	1	0.014	0	21	Cyp2s1
1056	0	2.29534432217336	1	0.021	0	21	Riiad1
1057	0	2.26588098658544	0.776	0.004	0	21	AU040972
1058	0	2.21636010995455	1	0.007	0	21	1700016K19Rik
1059	0	2.18366877801018	1	0.009	0	21	Fam183b
1060	0	2.15219026958537	1	0.008	0	21	1700007K13Rik
1061	0	2.08048024275998	0.98	0.011	0	21	Foxj1
1062	0	1.9356804515771	1	0.01	0	21	Rsph1
1063	0	1.89407286075672	0.959	0.022	0	21	Cfap126
1064	0	1.85732482125833	0.939	0.012	0	21	Meig1
1065	0	1.85505828530916	0.918	0.019	0	21	Cxcl17
1066	0	1.83180413117015	0.959	0.025	0	21	Tspan1
1067	0	1.83043092213624	0.959	0.003	0	21	Gm867
1068	0	1.75677230035574	1	0.019	0	21	Arhgdig
1069	0	1.71079615583789	0.898	0.006	0	21	3300002A11Rik
1070	0	1.65131992823516	0.959	0.011	0	21	Mlf1
1071	0	1.60502094634897	0.98	0.002	0	21	Sntn
1072	0	1.59713801975308	0.98	0.015	0	21	1700088E04Rik
1073	5.76124115544529e-272	1.59444676702387	0.918	0.03	1.61303229870157e-267	21	Lrrc51
1074	3.98952600834173e-222	2.11316145219864	1	0.045	1.11698749181552e-217	21	Vpreb3
1075	1.41514791326667e-169	1.7864979459254	0.959	0.056	3.96213112756401e-165	21	Cldn7
1076	9.888312925471e-168	2.27279919974103	1	0.063	2.76852985287337e-163	21	Cldn3
1077	7.52596222853125e-158	1.83002499525486	0.959	0.06	2.10711890474418e-153	21	Gm1673
1078	3.53946603379274e-145	1.81374760009956	0.98	0.071	9.90979700141291e-141	21	Tmem107
1079	2.00220454492227e-111	1.98158311106711	0.959	0.089	5.60577228487338e-107	21	Krt8
1080	6.26111386705724e-106	1.61300518182059	0.98	0.1	1.75298666049869e-101	21	Bphl
1081	8.77216295720068e-100	2.98539549980405	0.959	0.104	2.45603018475705e-95	21	Cyp2f2
1082	5.79864722372107e-98	2.29188218390977	0.959	0.105	1.62350524969743e-93	21	Sec14l3
1083	6.31215411393669e-71	1.73306529946116	0.939	0.14	1.76727690881999e-66	21	Hspa4l
1084	4.85122510788946e-69	1.67439425290125	0.939	0.144	1.35824600570689e-64	21	Aldh3b1
1085	7.92047704342024e-60	2.93265155017152	1	0.227	2.2175751626168e-55	21	Chchd10
1086	4.09912871997791e-57	1.91445130414496	1	0.231	1.14767405901942e-52	21	Spint2
1087	1.46284684195392e-53	2.76826706076837	1	0.255	4.0956785881026e-49	21	Wfdc2
1088	1.78041972078859e-49	1.8216425785842	0.98	0.231	4.9848191342639e-45	21	Ces1d
1089	1.4821490965586e-48	3.3322795183774	1	0.302	4.14972104054475e-44	21	Cbr2
1090	1.9516753791035e-46	2.35157359483869	1	0.329	5.46430072641397e-42	21	Elof1
1091	5.49422510848686e-43	1.95023847560596	1	0.309	1.53827314587415e-38	21	4933434E20Rik
1092	9.07291684721691e-41	1.70975207921107	1	0.309	2.54023525888379e-36	21	Aldh1a1
1093	6.05932387437066e-35	2.48690904416766	1	0.552	1.6964894983463e-30	21	Tppp3
1094	1.36322193829512e-30	1.789947785715	1	0.511	3.81674878283866e-26	21	Tubb4b
1095	2.87301311188725e-30	1.96812926156597	1	0.647	8.04386211066193e-26	21	Cd24a
1096	3.72167732899756e-29	1.74017580975561	0.939	0.343	1.04199521857274e-24	21	Hp
1097	7.56409449506082e-28	1.73209156060844	1	0.79	2.11779517672713e-23	21	Hsp90aa1
1098	1.47410025385523e-22	2.28831477679196	0.673	0.162	4.12718589074388e-18	21	Scgb3a2
1099	7.69603609624093e-16	2.22154051750601	1	0.999	2.15473618622554e-11	21	Scgb1a1
1100	5.41550530068392e-07	2.63708594264175	0.429	0.16	0.0151623317408548	21	Scgb3a1
1101	0	0.887527238339094	0.876	0.138	0	22	Itga8
1102	1.71457676527492e-306	1.09821100956865	0.887	0.15	4.80047202741672e-302	22	Tcf21
1103	5.7373672501701e-305	1.28145147172965	0.978	0.208	1.60634808270262e-300	22	Cdo1
1104	1.45162686670125e-284	0.953970184046818	0.89	0.159	4.06426490139016e-280	22	Pdgfra
1105	3.48472726993707e-269	1.01741996885588	0.929	0.188	9.75653941036982e-265	22	Gsta3
1106	3.49538554023121e-267	0.847012541163633	0.717	0.104	9.78638043553934e-263	22	Igfbp3
1107	1.57969364504806e-255	0.938482357063402	0.937	0.201	4.42282626740555e-251	22	Dpep1
1108	3.80953703460166e-254	0.824916932645871	0.92	0.184	1.06659417894777e-249	22	Plxdc2
1109	8.51727367027879e-247	0.833018882283329	0.887	0.176	2.38466628220465e-242	22	Spon1
1110	1.07571340423817e-245	1.08609685563248	0.967	0.239	3.01178238918604e-241	22	Ogn
1111	2.88516979359551e-244	0.888811424555069	0.885	0.176	8.0778983881087e-240	22	Crispld2
1112	7.28481076300561e-240	0.75246067288077	0.816	0.145	2.03960131742631e-235	22	Cp
1113	6.37641609187313e-236	1.19217522089134	0.978	0.273	1.78526897740264e-231	22	Npnt
1114	1.51041935426832e-235	0.758253694687961	0.898	0.183	4.22887210808043e-231	22	Scarf2
1115	1.60684451518312e-234	1.05747859461458	0.973	0.253	4.49884327360969e-230	22	Prelp
1116	4.96184528805909e-228	0.997919818547273	0.986	0.261	1.38921744375079e-223	22	Fxyd1
1117	1.57948302469988e-225	1.17162731951841	0.984	0.289	4.42223657255474e-221	22	Aldh1a1
1118	2.73727147606617e-220	1.07642301056486	0.984	0.282	7.66381267869006e-216	22	Limch1
1119	2.80986296466132e-218	1.24701446116214	0.989	0.312	7.86705432845877e-214	22	Pcolce2
1120	1.32184720025109e-215	1.18922265181945	0.978	0.305	3.700907791263e-211	22	Hsd11b1
1121	4.55880535171349e-213	0.732842087470795	0.791	0.156	1.27637432237274e-208	22	Wisp2
1122	1.12834930696317e-206	1.19720746016186	0.992	0.354	3.15915238963549e-202	22	Sod3
1123	7.10680003353419e-206	0.816769707400917	0.898	0.211	1.9897618733889e-201	22	Ces1d
1124	8.47442921649159e-206	0.732394455533579	0.885	0.201	2.37267069203331e-201	22	Olfml3
1125	2.75124562287574e-203	1.16079998305301	0.984	0.356	7.7029374949275e-199	22	Fmo2
1126	9.91962368752101e-201	1.00563221903239	0.997	0.332	2.77729624003213e-196	22	Serping1
1127	3.75656790021678e-200	1.06073097501633	0.981	0.327	1.05176388070269e-195	22	Mettl7a1
1128	5.37165426329173e-200	0.848948419011411	0.962	0.267	1.50395576063642e-195	22	Rbp1
1129	1.02678716220716e-199	1.02398300873504	0.978	0.311	2.87479869674761e-195	22	Ppp1r14a
1130	5.79323755073956e-197	1.08711080141076	0.973	0.324	1.62199064945606e-192	22	Mxra8
1131	4.20002730541992e-188	0.968381068040915	0.959	0.302	1.17592364497147e-183	22	Ltbp4
1132	4.61476303475482e-182	1.12697932150208	0.989	0.406	1.29204135447065e-177	22	Fhl1
1133	1.02240103237925e-181	1.59991967252254	1	0.71	2.86251841045541e-177	22	Gpx3
1134	1.94801487732698e-181	1.57228526918515	1	0.65	5.45405205354007e-177	22	Inmt
1135	1.78666764499292e-176	1.43303076858203	0.973	0.384	5.00231207245117e-172	22	Mfap4
1136	1.0734016022802e-165	0.834346503959334	0.92	0.277	3.00530980606412e-161	22	Selenbp1
1137	1.32559933401184e-162	0.921152638525537	0.978	0.39	3.71141301536636e-158	22	Gyg
1138	6.8019712146283e-159	1.06832507571324	0.997	0.495	1.90441590067163e-154	22	Bgn
1139	2.30356948431655e-158	0.956142041951752	0.962	0.375	6.44953384218949e-154	22	Plpp3
1140	2.57413147364947e-157	0.782161017409293	0.912	0.277	7.20705329992379e-153	22	Cxcl14
1141	3.78382783624318e-157	1.20968134083745	1	0.816	1.05939611759136e-152	22	Gsn
1142	2.92063311344106e-147	0.921051817092632	0.984	0.467	8.17718859101227e-143	22	Tns1
1143	2.69033969758496e-146	0.835203069502527	1	0.911	7.53241308529836e-142	22	Mgp
1144	3.23036318526412e-137	0.744576072047499	0.929	0.338	9.04437084610249e-133	22	Mylk
1145	2.48572373874888e-134	0.922511619187997	0.956	0.537	6.95952932374912e-130	22	Macf1
1146	2.07577698316541e-131	0.910166848511053	0.995	0.529	5.81176039746651e-127	22	Cd81
1147	1.64180903054533e-125	0.780628781370131	0.989	0.453	4.59673692372083e-121	22	Sept4
1148	3.48707831983428e-122	0.793817853620365	0.995	0.619	9.76312187987203e-118	22	Csrp1
1149	3.78283252495775e-97	0.828354970590321	0.942	0.478	1.05911745033767e-92	22	Cyr61
1150	1.64113780190618e-81	0.72178749513408	0.986	0.817	4.59485761777692e-77	22	Egr1
